# Supplementary material for: Characteristics of Gut Microbiota in Patients with GH-Secreting Pituitary Adenoma
Source: Microbiol Spectr. 2022 Jan 12;10(1):e00425-21. doi: 10.1128/spectrum.00425-21 (PMC8754134; doi:10.1128/spectrum.00425-21)
Supplement: SUPPLEMENTAL FILE 1 — Supplemental material. Download SPECTRUM00425-21_Supp_2_seq12.xlsx, XLSX file, 0.02 MB [file spectrum00425-21_supp_2_seq12.xlsx]

## Sheet: Supplementary Table 1
Supplementary Table 1 Clinical parameters of GHPA patients
No	Gender(1-male, 2-female)	Age(years)	Recurrence(0-no, 1-yes)	Previous surgery(0-no, 1-yes)	Previous pharmacological therapy(0-no, 1-yes)	Previous radiotherapy(0-no, 1-yes)	HBP(0-no, 1-yes)	T2DM(0-no, 1-yes)	Knosp grade	Tumor size(mm^3)	Granule type(0-sparsely granule, 1-densely granule)	Pre-op fasting GH(ng/ml)	Pre-op nadir GH(ng/ml)	Pre-op IGF-1(ug/L)	Pre-op IGF-1 index	Pre-op BMI(kg/m2)	Pre-op FPG(mmol/L)	Biochemical Remission(0-yes, 1-no)	Radiological Remisssion(0-yes, 1-no)	Change in fasting GH(ng/mL)	Ratio of change in fasting GH	Change in nadir GH(ng/mL)	Ratio of change in nadir GH	Change in IGF-1 index	Ratio of change in IGF-1 index
GH01	2	46	0	0	0	0	0	0	4	6000	0	7.3	15.5	804	2.83099	32.0461	6.1	1	1	-0.61	-0.0835616	9.15	0.590323	0.440141	0.155473
GH02	2	46	0	0	0	0	1	1	0	1500	1	21.42	17.83	801	2.82042	23.4375	5	0	0	20.02	0.934641	17.53	0.983174	2.04518	0.725132
GH03	2	41	1	1	1	0	1	0	4	1687.5	0	14.2	14.2	806	2.83803	25.3906	4.6	1	1	-3.94	-0.277465	3.65	0.257042	0.18662	0.0657568
GH04	1	39	0	0	1	0	0	0	1	4000	1	20.6538	14.6	616	2.16901	24.4418	5	1	1	18.9938	0.919628	13.16	0.90137	0.739437	0.340909
GH05	1	26	0	0	0	0	0	0	1	750	1	4.3	4.3	592	1.65363	27.7634	4.6	1	1	2.58	0.6	2.86	0.665116	0.349162	0.211149
GH06	2	31	0	0	0	0	0	0	2	4500	1	14.9	10.3	446	1.24581	22.2656	5.5	0	0	14.08	0.944966	10.12	0.982524	0.664804	0.533632
GH07	1	34	0	0	0	0	0	0	0	500	1	7.83	7.49	802	2.24022	25.4327	6.1	0	0	7.78	0.993614	7.46	0.995995	1.59218	0.710723
GH08	1	27	0	0	0	0	0	0	1	3000	1	2.44	1.58	736	2.05587	27.4717	5.4	0	0	2.4	0.983607	1.55	0.981013	1.13687	0.552989
GH09	2	22	0	0	0	0	0	0	3	9000	1	50	50	1034	2.88827	28.3447	5.6	1	0	45.95	0.919	46.3	0.926	0.354749	0.122824
GH10	2	46	0	0	0	0	0	0	0	375	1	8.13	5.25	784	2.76056	25.0657	5	0	0	7.6	0.934809	4.72	0.899048	2.16549	0.784439
GH11	1	31	0	0	0	0	0	0	0	1687.5	1	46.77	27.1	1006	2.81006	22.0932	4.5	0	0	46.43	0.99273	26.87	0.991513	1.75978	0.626243
GH12	2	34	1	1	1	0	0	0	1	9000	0	20.46	12.87	558	1.55866	26.0146	5.7	1	1	16.67	0.814761	10.4	0.808081	0.50838	0.326165
GH13	2	36	0	0	0	0	0	0	1	750	1	31.97	23.67	967	3.40493	24.977	4.5	0	0	31.12	0.973413	23.12	0.976764	2.05634	0.60393
GH14	1	52	0	0	0	0	0	0	0	750	0	19.17	15.19	625	2.62605	23.1206	5.5	0	0	18.07	0.942619	14.99	0.986833	2.01681	0.768
GH15	2	37	0	0	0	0	0	0	1	500	1	12.23	9.61	614	2.16197	27.8852	5.2	0	0	10.2	0.834015	8.73	0.908429	1.00352	0.464169
GH16	1	45	1	1	1	0	0	1	3	4000	1	2.97	1.28	729	2.5669	35.083	5.2	0	0	2.54	0.855219	1.07	0.835938	1.6338	0.636488
GH17	2	18	0	0	0	0	0	0	4	28000	0	34.8	15.38	842	1.15185	26.6389	5	1	1	31.95	0.918103	13.55	0.881014	0.210162	0.182457
GH18	1	62	0	0	0	0	1	0	0	281.25	1	4.5	4.5	568	2.38655	25.3934	6.1	0	0	4.42	0.982222	4.44	0.986667	1.67647	0.702465
GH19	1	29	1	1	1	1	0	1	3	6000	0	50	50	937	2.61732	28.6801	5.2	1	1	48.18	0.9636	48.18	0.9636	0.782123	0.298826
GH20	1	41	0	0	0	0	0	0	1	3750	0	19.39	12.62	740	2.60563	25.1808	5.8	0	0	18.42	0.949974	11.65	0.923138	1.38028	0.52973
GH21	1	16	1	1	0	0	0	0	0	500	1	3.85	2.9	721	0.723896	22.0932	5.2	0	0	1.27	0.32987	2.8	0.965517	0.250571	0.346143
GH22	1	32	0	0	0	0	0	0	3	1000	1	23.71	18.88	795	2.22067	22.5306	4.6	0	0	23.4	0.986925	18.64	0.987288	1.32123	0.594969
GH23	1	56	0	0	0	0	0	0	0	500	1	23.41	14.97	934	3.92437	24.2424	4.9	0	0	23.28	0.994447	14.9	0.995324	3.09664	0.789079
GH24	2	49	0	0	0	0	0	0	0	62.5	1	6.52	5.08	586	2.06338	23.6244	5	0	0	5.31	0.814417	4.28	0.84252	0.919014	0.445392
GH25	2	43	0	0	0	0	1	0	1	1125	1	40.28	40.28	753	2.65141	24.4141	4.7	0	0	39.88	0.99007	39.96	0.992056	1.77465	0.669323
GH26	1	51	0	0	0	0	1	0	3	3000	1	43.23	30.23	906	3.80672	26.2188	6.3	0	0	43.04	0.995605	30.14	0.997023	2.92857	0.769316
GH27	2	55	0	0	1	0	1	0	0	250	0	3.8	3.8	777	3.26471	28.257	6	0	0	3.64	0.957895	3.77	0.992105	2.52941	0.774775
GH28	1	24	0	0	0	0	0	0	3	11250	1	37.78	24.92	771	2.15363	26.2966	5.1	1	1	32.51	0.860508	20.75	0.832665	0.340782	0.158236
HBP: high blood pressure; T2DM: type 2 diabetes mellitus; pre-op: pre operation; GH: growth hormone; IGF-1: insulin like growth factor 1; BMI: body mass index; FPG: fasting plasma glucose

## Sheet: Supplementary Table 2
Supplementary Table 2 Clinical parameters of healthy controls
No	Age(years)	Gender(1-male, 2-female)	Height(cm)	Weight(kg)	BMI(kg/m^2)	Smoking(0-no, 1-yes)	Drinking(0-no, 1-yes)	HBP(0-no, 1-yes)	DM(0-no, 1-yes)
HC01	53	1	165	76	27.92	1	1	1	0
HC02	52	1	166	68	24.68	0	0	0	0
HC03	49	1	170	80	27.68	0	1	0	0
HC04	51	1	160	67	26.17	1	1	0	1
HC05	47	2	153	48	20.5	0	0	0	0
HC06	46	2	158	54	21.63	0	0	0	0
HC07	48	1	168	70	24.8	0	0	0	0
HC08	48	2	157	57	23.12	0	0	1	0
HC09	41	2	150	51.5	22.89	0	0	0	0
HC10	47	2	156	70	28.76	0	0	1	1
HC11	51	1	163	53	19.95	1	1	0	0
HC12	47	2	160	55	21.48	0	0	0	0
HC13	45	2	159	64	25.32	0	0	0	0
HC14	49	2	160	55	21.48	0	0	0	0
HC15	50	1	170	65	22.49	1	0	1	0
HC16	42	2	164	55	20.45	0	0	0	0
HC17	47	2	165	65	23.88	0	0	0	0
HC18	45	2	162	62	23.62	0	0	0	0
HC19	46	1	163	59	22.21	0	0	0	0
HC20	54	1	159	60	23.73	0	0	0	0
HC21	49	2	156	50	20.55	0	0	0	0
HC22	49	2	165	45	16.53	0	0	0	0
HC23	45	1	183	85	25.38	1	1	1	0
HC24	46	1	180	76	23.46	0	0	1	0
HC25	48	2	156	62.5	25.68	0	0	0	0
HC26	47	1	167	65	23.31	0	1	0	0
HC27	46	2	150	37	16.44	0	0	0	0
HC28	47	2	165	66	24.24	0	0	0	0
HC29	41	2	150	60	26.67	0	1	0	0
HC30	46	2	152	43	18.61	0	0	0	0
HC31	48	2	165	54	19.83	0	0	0	0
HC32	54	1	168	88	31.18	1	1	0	0
HC33	52	1	160	69	26.95	0	0	0	0
HC34	53	1	170	75	25.95	1	1	0	0
HC35	51	1	170	87	30.1	1	1	0	0
HC36	45	2	162	62	23.62	0	1	0	0
HC37	48	2	158	65	26.04	0	0	0	0
HC38	43	2	157	61	24.75	0	0	0	0
HC39	48	2	162	70	26.67	0	0	1	1
HC40	48	2	160	60	23.44	0	1	0	0
HC41	49	1	170	79	27.34	0	1	0	0
HC42	48	2	156	50	20.55	0	0	0	0
HC43	49	2	156	45	18.49	0	0	0	0
HC44	48	1	170	58	20.07	1	0	0	0
HC45	45	2	160	58	22.66	0	0	0	0
HC46	52	1	175	60	19.59	0	0	0	0
HC47	48	2	160	55	21.48	0	0	0	0
HC48	50	1	172	70	23.66	0	0	0	0
HC49	46	2	160	65	25.39	0	0	0	0
HC50	50	1	168	65	23.03	1	0	0	0
HC51	53	1	170	80	27.68	1	1	1	0
HC52	48	2	163	60	22.58	0	0	0	0
HC53	47	2	162	64	24.39	0	0	0	0
HC54	49	2	156	58	23.83	0	1	0	0
HC55	47	2	157	58	23.53	0	0	0	0
HC56	49	2	164	56	20.82	0	0	0	0
HC57	44	2	162	55	20.96	0	0	0	0
HC58	48	2	162	59	22.48	0	1	0	0
HC59	50	1	170	60	20.76	0	0	0	0
HC60	46	2	155	55	22.89	0	0	0	0
HC61	54	1	160	55	21.48	1	1	0	0
HC62	49	1	176	75	24.21	1	1	0	0
HC63	48	1	160	58	22.66	1	1	0	0
HC64	48	2	160	67	26.17	0	0	0	0
HC65	49	2	151	50	21.93	0	0	0	0
HC66	53	1	173	77	25.73	1	1	0	0
HC67	52	1	170	70	24.22	0	0	0	0
BMI: body mass index; HBP: high blood pressure; DM: diabetes mellitus
