# Supplementary material for: Characteristics of Gut Microbiota in Patients with GH-Secreting Pituitary Adenoma
Source: Microbiol Spectr. 2022 Jan 12;10(1):e00425-21. doi: 10.1128/spectrum.00425-21 (PMC8754134; doi:10.1128/spectrum.00425-21)
Supplement: SUPPLEMENTAL FILE 2 — Supplemental material. Download SPECTRUM00425-21_Supp_3_seq13.xlsx, XLSX file, 3.5 MB [file spectrum00425-21_supp_3_seq13.xlsx]

## Sheet: significantly altered gene
Supplementary Table 3 Metagenomic differential genes between GHPA patients and healthy controls
taxonname	median(HC)	median(GH)	pvalue	enrichment	Entry	Definition
N82_GI_0023783	4.30068e-08	0	0.003451	HC	zpr:ZPR_4655	tonB-dependent Receptor Plug domain-containing protein (A)
N54_GI_0043646	0	0	0.0451526	HC	zpr:ZPR_4386	heparan N-sulfatase (A)
Z0008_GI_0003992	1.88541e-08	3.2706e-06	0.0170158	GH	zpr:ZPR_4337	glycoside hydrolase family protein (A)
Z0008_GI_0082673	0	1.00445e-06	0.00654696	GH	zpr:ZPR_3273	nucleoside hydrolase (A)
Z0023_GI_0102279	0	0	0.0256037	HC	zpr:ZPR_1768	LexA DNA-binding protein (A)
N67_GI_0128717	0	0	0.0451526	HC	zpr:ZPR_1554	tonB-dependent Receptor Plug domain-containing protein (A)
N74_GI_0088382	0	0	0.0451526	HC	zpr:ZPR_1554	tonB-dependent Receptor Plug domain-containing protein (A)
N74_GI_0152020	0	0	0.0451526	HC	zpr:ZPR_1554	tonB-dependent Receptor Plug domain-containing protein (A)
N54_GI_0028724	0	0	0.0451526	HC	zpr:ZPR_1546	hypothetical protein (A)
Z0016_GI_0006546	0	1.3334e-06	0.00966847	GH	zpr:ZPR_0911	beta-galactosidase;
N62_GI_0112049	5.60507e-08	0	0.00872775	HC	zpr:ZPR_0907	tonB-dependent Receptor Plug domain-containing protein (A)
N62_GI_0113056	7.4929e-08	0	0.0204868	HC	zpr:ZPR_0907	tonB-dependent Receptor Plug domain-containing protein (A)
N82_GI_0008948	6.38582e-08	0	0.0340967	HC	zpr:ZPR_0900	hypothetical protein (A)
N47_GI_0021771	1.32289e-05	1.2637e-07	0.0126065	HC	zpr:ZPR_0557	glycosyl transferase family protein (A)
N85_GI_0064069	0	0	0.0451526	HC	zpr:ZPR_0220	hypothetical protein (A)
Z0008_GI_0077840	0	5.12165e-08	0.0259684	GH	zga:zobellia_5	hypothetical protein;
N47_GI_0013964	0	0	0.0451526	HC	zga:zobellia_3946	SusD/RagB family lipoprotein (A)
Z0016_GI_0039424	0	1.8403e-06	0.0259684	GH	zga:zobellia_3640	beta-porphyranase E (EC:3.2.1.-) (A)
Z0016_GI_0023165	0	0	0.0256037	HC	zga:zobellia_3596	sulfatase (EC:3.1.6.-) (A)
Z0016_GI_0045054	0	5.31663e-07	0.0259614	GH	zga:zobellia_3570	TonB-dependent Receptor (A)
Z0025_GI_0062628	0	0	0.0256037	HC	zga:zobellia_3521	hypothetical protein (A)
N67_GI_0051895	1.05051e-08	0	0.0204868	HC	zga:zobellia_347	xylosidase/arabinosidase (EC:3.2.1.37);
N74_GI_0043265	3.98176e-08	0	0.0326876	HC	zga:zobellia_3462	hypothetical protein (A)
N82_GI_0029587	1.13184e-08	1.05901e-06	0.0202268	GH	zga:zobellia_3448	mucin-desulfating sulfatase (EC:3.1.6.-) (A)
N80_GI_0026023	0	0	0.0451526	HC	zga:zobellia_3448	mucin-desulfating sulfatase (EC:3.1.6.-) (A)
N62_GI_0067603	0	0	0.0451526	HC	zga:zobellia_3397	hypothetical protein (A)
N91_GI_0029758	0	0	0.0451526	HC	zga:zobellia_3349	glycoside hydrolase (EC:3.2.1.-) (A)
N54_GI_0002153	2.77852e-07	6.4038e-06	0.0435706	GH	zga:zobellia_332	mucin-desulfating sulfatase (EC:3.1.6.-) (A)
Z0008_GI_0103682	3.37487e-08	0	0.0408539	HC	zga:zobellia_316	alpha-glucosidase (EC:3.2.1.20) (A)
N91_GI_0075412	5.11782e-08	0	0.00872775	HC	zga:zobellia_3120	SusD/RagB family lipoprotein (A)
Z0015_GI_0008630	0	0	0.0256037	HC	zga:zobellia_2616	sugar permease;
Z0008_GI_0038820	0	0	0.0256037	HC	zga:zobellia_2310	beta-galactosidase (EC:3.2.1.23);
N54_GI_0016673	3.7648e-08	0	0.003451	HC	zga:zobellia_227	TonB-dependent Receptor (A)
N67_GI_0002536	1.17332e-06	3.79059e-06	0.0244924	GH	zga:zobellia_1685	alpha-L-fucosidase (EC:3.2.1.51);
N62_GI_0056662	0	0	0.0451526	HC	ysi:BF17_12355	-
N62_GI_0056665	2.36104e-08	0	0.0204868	HC	ysi:BF17_12340	xylulose 5-phosphate 3-epimerase;
N62_GI_0072927	1.37927e-08	0	0.0204868	HC	ysi:BF17_12335	3-keto-L-gulonate kinase;
N54_GI_0011796	0	0	0.0451526	HC	ype:YPO3473	hypothetical protein (A)
N62_GI_0056660	0	0	0.0451526	HC	ypb:YPTS_0838	DeoR family transcriptional regulator;
N62_GI_0038953	0	0	0.0451526	HC	yep:YE105_C1343	Replication protein (A)
N62_GI_0067654	4.27235e-08	0	0.00872775	HC	yel:LC20_06109	Cell invasion regulator InvE;
N62_GI_0056663	2.11268e-08	0	0.0204868	HC	yel:LC20_04305	Ribose transport system permease protein RbsC;
N74_GI_0130804	0	0	0.0451526	HC	xfa:XF2723	type I restriction-modification system DNA methylase;
N62_GI_0043972	2.43726e-07	0	0.0402244	HC	xce:Xcel_2740	glycoside hydrolase family 25;
Z0015_GI_0120838	0	0	0.0256037	HC	xce:Xcel_2588	cytidyltransferase-related domain-containing protein (A)
Z0008_GI_0151910	0	0	0.0256037	HC	xce:Xcel_2588	cytidyltransferase-related domain-containing protein (A)
N62_GI_0093603	0	0	0.0451526	HC	xbo:XBJ1_1851	hypothetical protein (A)
N67_GI_0005461	3.09231e-08	0	0.0204868	HC	xbo:XBJ1_1266	portal protein (A)
N62_GI_0087287	3.48352e-07	0	0.0204868	HC	xax:XACM_2729	hypothetical protein;
N68_GI_0001396	3.40922e-06	1.51171e-07	0.0403397	HC	xau:Xaut_1120	3-oxoacid CoA-transferase subunit A;
N47_GI_0000970	2.40527e-06	0	0.0272991	HC	xal:XALc_1747	hypothetical protein (A)
N54_GI_0099716	2.64513e-07	0	0.00854141	HC	xal:XALc_0282	anthranilate phosphoribosyltransferase (EC:2.4.2.18);
N47_GI_0000146	4.9141e-06	0	0.0202268	HC	wwe:P147_WWE3C01G0148	hypothetical protein;
Z0025_GI_0081002	0	3.01163e-07	0.0408539	GH	wvi:Weevi_1083	polysaccharide biosynthesis protein CapD (A)
Z0023_GI_0024854	0	1.19544e-07	0.0333603	GH	wvi:Weevi_0845	DNA repair protein RadC;
N91_GI_0089065	3.8443e-07	0	0.0204668	HC	wpi:WPa_1295	hypothetical protein (A)
N62_GI_0082631	2.99823e-07	0	0.0402244	HC	wko:WKK_04955	Penicillin V acylase-like amidase (A)
N62_GI_0052446	7.02221e-08	0	0.00541767	HC	wce:WS08_0749	hypothetical protein;
N54_GI_0072569	3.69706e-08	0	0.0204868	HC	vpr:Vpar_1856	hypothetical protein;
N54_GI_0072570	0	0	0.0451526	HC	vpr:Vpar_1855	single-stranded nucleic acid binding R3H domain-containing protein;
N54_GI_0112544	0	0	0.0451526	HC	vpr:Vpar_1854	tRNA modification GTPase TrmE;
Z0026_GI_0037944	0	5.65929e-08	0.00986171	GH	vpr:Vpar_1853	glucose inhibited division protein A;
N54_GI_0079362	1.05319e-07	0	0.00872775	HC	vpr:Vpar_1848	cobyrinic acid ac-diamide synthase;
N54_GI_0079361	8.42893e-08	0	0.0266301	HC	vpr:Vpar_1847	parB-like partition protein;
N54_GI_0101984	0	0	0.0451526	HC	vpr:Vpar_1846	small GTP-binding protein (A)
N54_GI_0083498	0	0	0.0451526	HC	vpr:Vpar_1836	nitrite and sulfite reductase 4Fe-4S domain-containing protein (A)
Z0026_GI_0048025	0	0	0.0256037	HC	vpr:Vpar_1835	sugar fermentation stimulation protein;
N54_GI_0046800	0	0	0.0451526	HC	vpr:Vpar_1778	MarR family transcriptional regulator (A)
N54_GI_0046803	6.91093e-08	0	0.0425372	HC	vpr:Vpar_1775	peptidase M50 (A)
N54_GI_0059286	0	0	0.0451526	HC	vpr:Vpar_1771	chloride channel core (A)
N54_GI_0081050	2.84577e-07	0	0.0326876	HC	vpr:Vpar_1762	methylmalonyl-CoA mutase large subunit;
N47_GI_0001618	4.11774e-06	1.5944e-07	0.0234928	HC	vpr:Vpar_1762	methylmalonyl-CoA mutase large subunit;
N54_GI_0064873	0	0	0.0451526	HC	vpr:Vpar_1755	hypothetical protein (A)
N54_GI_0148369	0	0	0.0451526	HC	vpr:Vpar_1753	adenylosuccinate lyase;
Z0016_GI_0055365	0	6.10184e-08	0.00986171	GH	vpr:Vpar_1741	ATPase AAA (A)
N54_GI_0076966	0	0	0.0451526	HC	vpr:Vpar_1710	hypothetical protein (A)
N54_GI_0050630	9.59611e-08	0	0.0425372	HC	vpr:Vpar_1706	transcriptional regulator (A)
N54_GI_0102592	8.27835e-08	0	0.0160153	HC	vpr:Vpar_1705	succinate dehydrogenase or fumarate reductase, flavoprotein subunit;
N54_GI_0140168	5.03132e-08	0	0.0204868	HC	vpr:Vpar_1702	hypothetical protein (A)
N80_GI_0083924	2.66659e-08	0	0.0204868	HC	vpr:Vpar_1694	transporter permease;
N54_GI_0081831	1.02916e-07	0	0.00872775	HC	vpr:Vpar_1693	ABC transporter;
N54_GI_0103649	5.38585e-08	0	0.0337906	HC	vpr:Vpar_1691	glycosyl transferase family protein (A)
N54_GI_0034053	8.89314e-08	0	0.0344455	HC	vpr:Vpar_1685	beta-lactamase (A)
N54_GI_0051419	2.25711e-08	0	0.0204868	HC	vpr:Vpar_1677	glycine/betaine ABC transporter substrate-binding protein;
N54_GI_0051420	2.93965e-08	0	0.0204868	HC	vpr:Vpar_1676	ATPase P;
N54_GI_0104281	0	0	0.0451526	HC	vpr:Vpar_1675	Mg2 transporter protein CorA family protein;
N54_GI_0049309	1.36124e-07	0	0.0277264	HC	vpr:Vpar_1672	hypothetical protein (A)
N54_GI_0049308	9.07774e-08	0	0.003451	HC	vpr:Vpar_1671	ATP-dependent nuclease subunit B-like protein;
N54_GI_0096896	0	0	0.0451526	HC	vpr:Vpar_1665	molybdopterin binding domain-containing protein (A)
N54_GI_0089582	1.3564e-07	0	0.0272991	HC	vpr:Vpar_1664	S-layer protein (A)
N54_GI_0088344	9.80994e-08	0	0.00309977	HC	vpr:Vpar_1664	S-layer protein (A)
N62_GI_0041977	7.6231e-09	0	0.0204868	HC	vpr:Vpar_1664	S-layer protein (A)
N54_GI_0109593	0	0	0.0451526	HC	vpr:Vpar_1662	-
N54_GI_0107141	7.62942e-08	0	0.00872775	HC	vpr:Vpar_1659	A/G-specific adenine glycosylase;
N54_GI_0039461	2.33472e-07	0	0.0425372	HC	vpr:Vpar_1655	hypothetical protein (A)
N54_GI_0033898	1.5927e-07	0	0.0266301	HC	vpr:Vpar_1649	sodium:dicarboxylate symporter;
N54_GI_0033899	0	0	0.0451526	HC	vpr:Vpar_1648	nitrite and sulfite reductase 4Fe-4S domain-containing protein;
N54_GI_0033900	1.11088e-07	0	0.0425372	HC	vpr:Vpar_1647	nitroreductase (A)
N54_GI_0033902	5.45672e-08	0	0.0204868	HC	vpr:Vpar_1645	iron-containing alcohol dehydrogenase;
N54_GI_0033903	0	0	0.0451526	HC	vpr:Vpar_1644	AzlC family protein (A)
N54_GI_0051619	6.62879e-08	0	0.0337906	HC	vpr:Vpar_1640	hypothetical protein;
N54_GI_0076814	0	0	0.0451526	HC	vpr:Vpar_1637	ferredoxin-dependent glutamate synthase;
N54_GI_0081489	2.18381e-08	0	0.0204868	HC	vpr:Vpar_1636	DNA polymerase III subunits gamma/tau;
N47_GI_0000107	5.62138e-06	1.16232e-07	0.0155504	HC	vpr:Vpar_1634	recombination protein RecR;
N54_GI_0089326	0	0	0.0451526	HC	vpr:Vpar_1633	hypothetical protein (A)
N54_GI_0070124	4.26907e-08	0	0.0266301	HC	vpr:Vpar_1632	UvrD/REP helicase;
N54_GI_0083907	1.22145e-07	0	0.0326876	HC	vpr:Vpar_1630	cation diffusion facilitator family transporter (A)
N54_GI_0103024	3.58776e-08	0	0.0204868	HC	vpr:Vpar_1627	amino acid permease;
N54_GI_0078072	6.15296e-08	0	0.0204868	HC	vpr:Vpar_1620	BadM/Rrf2 family transcriptional regulator (A)
N54_GI_0078071	0	0	0.0451526	HC	vpr:Vpar_1619	major facilitator superfamily protein (A)
N54_GI_0078903	3.05773e-08	0	0.0204868	HC	vpr:Vpar_1616	RelB antitoxin (A)
N54_GI_0058267	0	0	0.0451526	HC	vpr:Vpar_1614	chorismate mutase;
N54_GI_0072550	0	0	0.0451526	HC	vpr:Vpar_1611	3-dehydroquinate synthase;
N54_GI_0098953	0	0	0.0451526	HC	vpr:Vpar_1610	phospho-2-dehydro-3-deoxyheptonate aldolase;
N80_GI_0080667	6.3218e-08	0	0.00872775	HC	vpr:Vpar_1599	CoA-substrate-specific enzyme activase (A)
N54_GI_0101605	4.17461e-08	0	0.0337906	HC	vpr:Vpar_1599	CoA-substrate-specific enzyme activase (A)
N54_GI_0098580	5.6999e-08	0	0.0326876	HC	vpr:Vpar_1596	L-lactate permease;
N54_GI_0047756	1.38251e-07	0	0.003451	HC	vpr:Vpar_1586	hypothetical protein (A)
N54_GI_0077926	6.14729e-08	0	0.0422918	HC	vpr:Vpar_1585	arginyl-tRNA synthetase;
N54_GI_0139166	1.00444e-07	0	0.0124384	HC	vpr:Vpar_1584	CTP synthase;
N54_GI_0069799	3.70062e-08	0	0.0204868	HC	vpr:Vpar_1582	-
N54_GI_0125256	9.83776e-08	0	0.0425372	HC	vpr:Vpar_1580	cysteine synthase A;
N54_GI_0121668	3.46929e-08	0	0.0204868	HC	vpr:Vpar_1579	DNA repair ATPase-like protein (A)
N54_GI_0101860	0	0	0.0451526	HC	vpr:Vpar_1567	argininosuccinate lyase;
N54_GI_0038371	1.22859e-07	0	0.0337906	HC	vpr:Vpar_1564	binding-protein-dependent transport system inner membrane protein;
N54_GI_0038372	2.53911e-08	0	0.0204868	HC	vpr:Vpar_1563	binding-protein-dependent transport system inner membrane protein;
N54_GI_0038373	9.79085e-08	0	0.0259614	HC	vpr:Vpar_1562	family 5 extracellular solute-binding protein;
N54_GI_0072061	7.10639e-08	0	0.0204668	HC	vpr:Vpar_1534	ATP synthase F1 subunit alpha;
N80_GI_0094229	0	0	0.0451526	HC	vpr:Vpar_1522	L-serine dehydratase, iron-sulfur-dependent subunit alpha;
N54_GI_0098310	0	0	0.0451526	HC	vpr:Vpar_1515	hypothetical protein (A)
N54_GI_0053791	6.77978e-08	0	0.0425372	HC	vpr:Vpar_1504	fumarate lyase;
N54_GI_0046668	1.10794e-07	0	0.00872775	HC	vpr:Vpar_1447	6-phosphogluconolactonase;
N54_GI_0046667	0	0	0.0451526	HC	vpr:Vpar_1446	twin-arginine translocation protein, TatA/E family subunit;
N54_GI_0046666	0	0	0.0451526	HC	vpr:Vpar_1445	heavy metal transport/detoxification protein (A)
N54_GI_0074353	6.93681e-08	0	0.0204868	HC	vpr:Vpar_1434	hypothetical protein (A)
N54_GI_0067580	2.50945e-08	0	0.0337906	HC	vpr:Vpar_1433	radical SAM protein (A)
N54_GI_0067579	3.01879e-08	0	0.0204868	HC	vpr:Vpar_1432	hypothetical protein;
N54_GI_0044887	2.59399e-07	0	0.0326876	HC	vpr:Vpar_1430	hypothetical protein;
N54_GI_0057399	0	0	0.0451526	HC	vpr:Vpar_1424	uroporphyrin-III C-methyltransferase;
N54_GI_0047913	9.90421e-08	0	0.0422918	HC	vpr:Vpar_1394	major facilitator superfamily protein (A)
N54_GI_0113590	9.50226e-08	0	0.0337906	HC	vpr:Vpar_1390	pyruvate ferredoxin/flavodoxin oxidoreductase;
N54_GI_0088356	0	0	0.0451526	HC	vpr:Vpar_1389	type 12 methyltransferase (A)
N54_GI_0088835	5.26616e-08	0	0.0425372	HC	vpr:Vpar_1387	sodium/proline symporter;
N47_GI_0000094	5.07585e-06	1.93451e-07	0.0158261	HC	vpr:Vpar_1383	RNA binding S1 domain-containing protein;
N54_GI_0077255	0	0	0.0451526	HC	vpr:Vpar_1377	Fur family ferric uptake regulator;
N54_GI_0093697	8.77134e-08	0	0.0204868	HC	vpr:Vpar_1372	UBA/THIF-type NAD/FAD binding protein (A)
N54_GI_0063189	6.86695e-08	0	0.0337906	HC	vpr:Vpar_1369	spermidine synthase;
N54_GI_0070556	0	0	0.0451526	HC	vpr:Vpar_1366	hemolysin D;
N54_GI_0083617	9.49638e-08	0	0.0259614	HC	vpr:Vpar_1363	ABC transporter;
N54_GI_0044914	1.2487e-07	0	0.0326876	HC	vpr:Vpar_1355	hydrogenase, Fe-only (A)
N54_GI_0044913	0	0	0.0451526	HC	vpr:Vpar_1354	hypothetical protein;
N54_GI_0094469	6.92058e-08	0	0.00872775	HC	vpr:Vpar_1346	sugar-specific permease SgaT/UlaA;
N54_GI_0094468	0	0	0.0451526	HC	vpr:Vpar_1345	hypothetical protein;
N54_GI_0090472	0	0	0.0451526	HC	vpr:Vpar_1340	biopolymertransporter ExbD/TolR;
N80_GI_0078325	5.93114e-08	0	0.0337906	HC	vpr:Vpar_1322	outer membrane autotransporter barrel domain-containing protein (A)
N54_GI_0057462	0	0	0.0451526	HC	vpr:Vpar_1310	metallophosphoesterase (A)
N54_GI_0050735	7.07776e-08	0	0.0204868	HC	vpr:Vpar_1302	major facilitator superfamily protein (A)
N54_GI_0050737	0	0	0.0451526	HC	vpr:Vpar_1300	proton-coupled thiamine transporter YuaJ;
N54_GI_0133402	1.14015e-07	0	0.0204668	HC	vpr:Vpar_1282	threonine synthase;
N54_GI_0086555	0	0	0.0451526	HC	vpr:Vpar_1279	large conductance mechanosensitive channel protein;
N47_GI_0006438	4.31002e-06	0	0.0245681	HC	vpr:Vpar_1274	flavodoxin (A)
N54_GI_0122665	0	0	0.0451526	HC	vpr:Vpar_1268	selenium metabolism protein SsnA (A)
N54_GI_0091217	7.94723e-08	0	0.00872775	HC	vpr:Vpar_1254	polyprenyl synthetase;
N80_GI_0086494	9.31113e-08	0	0.0204668	HC	vpr:Vpar_1252	valyl-tRNA synthetase;
N47_GI_0001653	4.36697e-06	4.12658e-07	0.0403397	HC	vpr:Vpar_1249	succinate CoA transferase;
N47_GI_0001655	5.00844e-06	0	0.0106545	HC	vpr:Vpar_1247	cobalamin B12-binding domain-containing protein;
N54_GI_0078994	2.74874e-08	0	0.0204868	HC	vpr:Vpar_1246	LAO/AO transporter ATPase;
N47_GI_0000245	4.13136e-06	1.00287e-07	0.0155504	HC	vpr:Vpar_1244	carboxyl transferase (A)
N47_GI_0034150	9.35619e-06	4.11036e-07	0.0244924	HC	vpr:Vpar_1244	carboxyl transferase (A)
N68_GI_0082910	2.6709e-06	0	0.0245681	HC	vpr:Vpar_1241	biotin/lipoyl attachment domain-containing protein (A)
N80_GI_0052246	5.39905e-06	2.33881e-07	0.0290395	HC	vpr:Vpar_1238	anion transporter (A)
N47_GI_0001407	4.41219e-06	0	0.0150957	HC	vpr:Vpar_1238	anion transporter (A)
N82_GI_0030004	3.78844e-06	1.96995e-07	0.0244924	HC	vpr:Vpar_1238	anion transporter (A)
N82_GI_0027123	3.76031e-06	2.29455e-07	0.0403397	HC	vpr:Vpar_1238	anion transporter (A)
N47_GI_0006410	3.15415e-06	2.19305e-07	0.0403397	HC	vpr:Vpar_1238	anion transporter (A)
N47_GI_0006139	3.41745e-06	5.46974e-08	0.0241158	HC	vpr:Vpar_1238	anion transporter (A)
N47_GI_0000246	4.45675e-06	1.05665e-07	0.0301951	HC	vpr:Vpar_1238	anion transporter (A)
N47_GI_0004489	4.49985e-06	3.28184e-07	0.0268099	HC	vpr:Vpar_1238	anion transporter (A)
N54_GI_0060611	0	0	0.0451526	HC	vpr:Vpar_1236	lipoprotein signal peptidase;
N67_GI_0150586	0	0	0.0451526	HC	vpr:Vpar_1233	hypothetical protein (A)
N54_GI_0059988	0	0	0.0451526	HC	vpr:Vpar_1224	penicillin-binding protein 2;
N54_GI_0051095	4.03939e-08	0	0.0337906	HC	vpr:Vpar_1219	ribonuclease, Rne/Rng family;
N54_GI_0087799	5.81224e-08	0	0.0266301	HC	vpr:Vpar_1214	biotin and thiamin synthesis associated protein;
N54_GI_0084781	4.48291e-08	0	0.0266301	HC	vpr:Vpar_1212	(p)ppGpp synthetase I SpoT/RelA;
N54_GI_0044707	0	0	0.0451526	HC	vpr:Vpar_1209	radical SAM protein;
N54_GI_0081679	1.4711e-08	0	0.0204868	HC	vpr:Vpar_1206	ATPase AAA;
N54_GI_0079776	2.23861e-07	0	0.0340967	HC	vpr:Vpar_1192	GTP cyclohydrolase I;
N54_GI_0077378	0	0	0.0451526	HC	vpr:Vpar_1191	hypothetical protein;
N54_GI_0070157	4.12634e-08	0	0.0204868	HC	vpr:Vpar_1188	hydrogenase (NiFe) small subunit HydA;
N54_GI_0096693	4.07524e-08	0	0.0425372	HC	vpr:Vpar_1187	nickel-dependent hydrogenase large subunit;
N54_GI_0110015	3.17748e-08	0	0.0204868	HC	vpr:Vpar_1148	KWG repeat-containing protein (A)
N54_GI_0108836	0	0	0.0451526	HC	vpr:Vpar_1148	KWG repeat-containing protein (A)
N54_GI_0045030	0	0	0.0451526	HC	vpr:Vpar_1140	precorrin-6x reductase;
N54_GI_0045031	0	0	0.0451526	HC	vpr:Vpar_1139	precorrin-8X methylmutase CbiC/CobH;
N54_GI_0088649	0	0	0.0451526	HC	vpr:Vpar_1135	anaerobic cobalt chelatase;
N54_GI_0119954	0	0	0.0451526	HC	vpr:Vpar_1122	CoA-binding protein;
Z0012_GI_0026881	0	0	0.0256037	HC	vpr:Vpar_1119	S-adenosyl-methyltransferase MraW;
N54_GI_0085771	6.06772e-08	0	0.0425372	HC	vpr:Vpar_1093	glycine hydroxymethyltransferase;
N47_GI_0001555	4.81879e-06	2.23523e-07	0.0244924	HC	vpr:Vpar_1093	glycine hydroxymethyltransferase;
N54_GI_0055539	4.89249e-08	0	0.0337906	HC	vpr:Vpar_1089	phosphoglycerate kinase;
N54_GI_0055540	1.18571e-07	0	0.00872775	HC	vpr:Vpar_1088	triosephosphate isomerase;
N54_GI_0080827	6.84252e-08	0	0.0326876	HC	vpr:Vpar_1070	hypothetical protein;
N54_GI_0052768	7.19286e-08	0	0.00872775	HC	vpr:Vpar_1068	phenylalanyl-tRNA synthetase, subunit alpha;
N54_GI_0052767	8.77322e-09	0	0.0204868	HC	vpr:Vpar_1067	phenylalanyl-tRNA synthetase subunit beta;
N54_GI_0071499	1.55849e-08	0	0.0204868	HC	vpr:Vpar_1056	ATP-dependent DNA helicase RecG;
N54_GI_0067022	1.23378e-07	0	0.0326876	HC	vpr:Vpar_1053	WecB/TagA/CpsF family glycosyl transferase;
N54_GI_0085186	6.73091e-08	0	0.0326876	HC	vpr:Vpar_1046	carbohydrate kinase (A)
N54_GI_0108353	3.74528e-08	0	0.0204868	HC	vpr:Vpar_1045	beta-lactamase (A)
Z0026_GI_0037885	0	6.53689e-08	0.0124384	GH	vpr:Vpar_1044	cell wall hydrolase/autolysin;
Z0026_GI_0036302	0	0	0.0256037	HC	vpr:Vpar_1037	signal transduction histidine kinase (A)
N54_GI_0117955	0	0	0.0451526	HC	vpr:Vpar_1034	chaperonin GroEL;
N54_GI_0073349	1.34529e-07	0	0.0425372	HC	vpr:Vpar_1032	Orn/DAP/Arg decarboxylase 2;
N47_GI_0001948	4.95812e-06	1.56545e-07	0.0329852	HC	vpr:Vpar_1007	hypothetical protein (A)
N54_GI_0109630	0	0	0.0451526	HC	vpr:Vpar_1005	8-amino-7-oxononanoate synthase;
N54_GI_0106876	0	0	0.0451526	HC	vpr:Vpar_0993	hypothetical protein;
N54_GI_0104681	1.94837e-08	0	0.0204868	HC	vpr:Vpar_0981	amidohydrolase (A)
N62_GI_0027288	1.21642e-08	0	0.0204868	HC	vpr:Vpar_0980	hemolysin activator HlyB domain-containing protein (A)
N47_GI_0001078	4.84509e-06	0	0.00946387	HC	vpr:Vpar_0972	ribonuclease HII/HIII;
N54_GI_0130969	0	0	0.0451526	HC	vpr:Vpar_0970	Mg chelatase subunit ChlI;
N54_GI_0081589	0	0	0.0451526	HC	vpr:Vpar_0969	DNA protecting protein DprA;
N54_GI_0117084	1.30905e-07	0	0.0208199	HC	vpr:Vpar_0968	DNA topoisomerase I;
N54_GI_0090952	1.07074e-07	0	0.0208199	HC	vpr:Vpar_0966	prolipoprotein diacylglyceryl transferase;
N54_GI_0057259	0	0	0.0451526	HC	vpr:Vpar_0964	leucyl-tRNA synthetase;
N54_GI_0128518	0	0	0.0451526	HC	vpr:Vpar_0963	CMP/dCMP deaminase zinc-binding protein;
N54_GI_0051689	6.01286e-08	0	0.0337906	HC	vpr:Vpar_0958	DNA polymerase III subunit alpha;
N54_GI_0088105	5.51067e-08	0	0.0266301	HC	vpr:Vpar_0947	-
N54_GI_0108532	0	0	0.0451526	HC	vpr:Vpar_0938	phosphoesterase PA-phosphatase-like protein (A)
N54_GI_0127140	0	0	0.0451526	HC	vpr:Vpar_0937	van Willebrand factor A (A)
N54_GI_0099325	2.00846e-07	0	0.0425372	HC	vpr:Vpar_0927	DNA repair protein RecN;
N47_GI_0013478	3.94176e-06	3.2121e-07	0.0445108	HC	vpr:Vpar_0902	nucleoside diphosphate kinase;
N54_GI_0069408	8.87516e-08	0	0.00872775	HC	vpr:Vpar_0899	homoserine dehydrogenase;
N47_GI_0003055	3.61904e-06	2.33249e-07	0.0435706	HC	vpr:Vpar_0896	hypothetical protein (A)
N54_GI_0065715	3.42695e-08	0	0.00872775	HC	vpr:Vpar_0894	ABC transporter (A)
N54_GI_0079757	4.70079e-08	0	0.0204868	HC	vpr:Vpar_0889	hypothetical protein;
N54_GI_0093804	5.60769e-08	0	0.0204868	HC	vpr:Vpar_0885	hypothetical protein;
N54_GI_0058596	6.57658e-08	0	0.0326876	HC	vpr:Vpar_0883	chaperone protein DnaJ;
N54_GI_0058597	4.13446e-08	0	0.0326876	HC	vpr:Vpar_0882	chaperone protein DnaK;
N54_GI_0043582	2.90561e-08	0	0.0204868	HC	vpr:Vpar_0879	nitrite and sulfite reductase 4Fe-4S domain-containing protein (A)
N54_GI_0043584	3.358e-08	0	0.0425372	HC	vpr:Vpar_0877	GTP-binding protein LepA;
N54_GI_0140597	0	0	0.0451526	HC	vpr:Vpar_0874	tRNA delta(2)-isopentenylpyrophosphate transferase;
N54_GI_0064726	7.67255e-08	0	0.0259614	HC	vpr:Vpar_0871	DNA mismatch repair protein MutS;
N54_GI_0125769	1.53734e-07	0	0.0259614	HC	vpr:Vpar_0866	prolyl-tRNA synthetase;
N54_GI_0129219	1.37567e-07	0	0.0326876	HC	vpr:Vpar_0855	ribulose-phosphate 3-epimerase;
N54_GI_0109461	8.07409e-08	0	0.0092005	HC	vpr:Vpar_0853	serine/threonine protein kinase with PASTA sensor(s);
N54_GI_0113580	1.71961e-07	0	0.0337906	HC	vpr:Vpar_0849	hypothetical protein;
N54_GI_0093076	0	0	0.0451526	HC	vpr:Vpar_0836	pantetheine-phosphate adenylyltransferase;
N54_GI_0079684	9.96554e-08	0	0.0326876	HC	vpr:Vpar_0831	hydroxymethylbutenyl pyrophosphate reductase;
Z0026_GI_0061168	0	0	0.0256037	HC	vpr:Vpar_0815	nicotinate (nicotinamide) nucleotide adenylyltransferase;
N54_GI_0052005	1.02821e-07	0	0.0259614	HC	vpr:Vpar_0813	glutamate 5-kinase;
N54_GI_0055628	6.49577e-08	0	0.003451	HC	vpr:Vpar_0808	hypothetical protein;
N54_GI_0085633	1.03527e-07	0	0.0204668	HC	vpr:Vpar_0800	preprotein translocase subunit SecA;
N54_GI_0114719	7.52834e-08	0	0.0337906	HC	vpr:Vpar_0796	polar amino acid ABC transporter permease;
N54_GI_0117061	0	0	0.0451526	HC	vpr:Vpar_0795	family 3 extracellular solute-binding protein;
N54_GI_0088031	1.03977e-07	0	0.00654696	HC	vpr:Vpar_0792	RecD/TraA family helicase;
N54_GI_0150174	5.03132e-08	0	0.0204868	HC	vpr:Vpar_0791	shikimate kinase;
N54_GI_0052714	4.60332e-08	0	0.0337906	HC	vpr:Vpar_0788	phosphoesterase RecJ domain-containing protein;
N54_GI_0070363	1.87672e-08	0	0.0204868	HC	vpr:Vpar_0775	adenine deaminase;
N54_GI_0083688	8.40538e-08	0	0.0425372	HC	vpr:Vpar_0773	-
N47_GI_0002780	3.41607e-06	0	0.0264934	HC	vpr:Vpar_0758	histidinol-phosphate phosphatase;
N47_GI_0006896	4.21601e-06	1.31884e-07	0.0301951	HC	vpr:Vpar_0752	pyruvate carboxylase;
N54_GI_0119400	0	0	0.0451526	HC	vpr:Vpar_0743	methylated-DNA--protein-cysteine methyltransferase;
N54_GI_0104474	0	0	0.0451526	HC	vpr:Vpar_0741	Appr-1-p processing protein (A)
N54_GI_0078296	0	0	0.0451526	HC	vpr:Vpar_0713	integral membrane protein TerC (A)
N54_GI_0116547	0	0	0.0451526	HC	vpr:Vpar_0711	MATE efflux family protein;
N54_GI_0089595	5.72371e-08	0	0.0208199	HC	vpr:Vpar_0708	excinuclease ABC subunit B;
N54_GI_0086332	2.86073e-08	0	0.0204868	HC	vpr:Vpar_0705	chromosome segregation protein SMC;
N54_GI_0077319	9.55506e-08	0	0.0266301	HC	vpr:Vpar_0703	ribonuclease III;
N54_GI_0057815	1.26955e-07	0	0.00872775	HC	vpr:Vpar_0699	3-oxoacyl-ACP reductase;
N54_GI_0091224	7.9829e-08	0	0.015185	HC	vpr:Vpar_0690	2-nitropropane dioxygenase (A)
N54_GI_0118774	6.19034e-08	0	0.0259614	HC	vpr:Vpar_0678	O-antigen polymerase (A)
N54_GI_0053648	0	0	0.0451526	HC	vpr:Vpar_0672	DegT/DnrJ/EryC1/StrS aminotransferase (A)
N80_GI_0028396	0	5.99551e-07	0.0225693	GH	vpr:Vpar_0672	DegT/DnrJ/EryC1/StrS aminotransferase (A)
N54_GI_0053650	6.53929e-08	0	0.0266301	HC	vpr:Vpar_0670	lipopolysaccharide biosynthesis protein (A)
N54_GI_0148020	0	0	0.0451526	HC	vpr:Vpar_0629	DNA topoisomerase III;
N54_GI_0053017	3.6122e-08	0	0.0326876	HC	vpr:Vpar_0628	peptide chain release factor 3;
N54_GI_0084822	0	0	0.0451526	HC	vpr:Vpar_0625	primase/topoisomerase-like protein;
N54_GI_0114241	1.4534e-07	0	0.00958796	HC	vpr:Vpar_0621	hypothetical protein (A)
N54_GI_0028280	2.96263e-08	0	0.0204668	HC	vpr:Vpar_0616	methionyl-tRNA synthetase;
N54_GI_0028279	3.04013e-08	0	0.0204868	HC	vpr:Vpar_0615	uroporphyrin-III C/tetrapyrrole methyltransferase;
N54_GI_0028273	0	0	0.0451526	HC	vpr:Vpar_0609	peptidyl-tRNA hydrolase;
N54_GI_0028269	7.1204e-08	0	0.0337906	HC	vpr:Vpar_0605	hypothetical protein (A)
N54_GI_0102810	1.24859e-07	0	0.0425372	HC	vpr:Vpar_0604	Na+/H+ antiporter NhaA;
N54_GI_0084928	1.82031e-07	0	0.0266301	HC	vpr:Vpar_0603	Na+/H+ antiporter NhaA;
N54_GI_0141907	0	0	0.0451526	HC	vpr:Vpar_0600	major facilitator superfamily protein (A)
N54_GI_0080697	1.27896e-07	0	0.00872775	HC	vpr:Vpar_0595	queuine tRNA-ribosyltransferase;
N54_GI_0044264	6.88081e-08	0	0.0266301	HC	vpr:Vpar_0593	SpoIID/LytB domain-containing protein (A)
N54_GI_0080163	4.82588e-08	0	0.0204868	HC	vpr:Vpar_0567	oxidoreductase FAD/NAD(P)-binding domain-containing protein;
N54_GI_0080356	0	0	0.0451526	HC	vpr:Vpar_0567	oxidoreductase FAD/NAD(P)-binding domain-containing protein;
N54_GI_0044400	6.6295e-08	0	0.0326876	HC	vpr:Vpar_0565	carbamoyl-phosphate synthase small subunit;
N54_GI_0044402	2.7174e-08	0	0.0204868	HC	vpr:Vpar_0563	aspartate carbamoyltransferase;
N54_GI_0079789	4.75934e-08	0	0.0204868	HC	vpr:Vpar_0558	cof family hydrolase;
N54_GI_0079788	5.64515e-08	0	0.00872775	HC	vpr:Vpar_0556	S-layer protein (A)
N54_GI_0127282	0	0	0.0451526	HC	vpr:Vpar_0554	signal peptidase I;
N54_GI_0083447	0	0	0.0451526	HC	vpr:Vpar_0553	hypothetical protein (A)
N54_GI_0056652	8.59945e-08	0	0.00872775	HC	vpr:Vpar_0551	hypothetical protein (A)
N54_GI_0064896	6.4377e-08	0	0.0337906	HC	vpr:Vpar_0538	lipid-A-disaccharide synthase;
N54_GI_0119961	2.35438e-07	0	0.0259614	HC	vpr:Vpar_0532	lipid A biosynthesis acyltransferase;
N54_GI_0078872	0	0	0.0451526	HC	vpr:Vpar_0530	outer membrane chaperone Skp (A)
N54_GI_0085593	8.97526e-08	0	0.0425095	HC	vpr:Vpar_0521	hypothetical protein (A)
N54_GI_0072851	8.55377e-08	0	0.0326876	HC	vpr:Vpar_0519	hypothetical protein (A)
N54_GI_0046882	0	0	0.0451526	HC	vpr:Vpar_0518	cell shape determining protein MreB/Mrl (A)
N54_GI_0046886	9.67779e-08	0	0.0160153	HC	vpr:Vpar_0514	seryl-tRNA synthetase;
N54_GI_0117169	7.85521e-08	0	0.0326876	HC	vpr:Vpar_0512	-
N54_GI_0058231	0	0	0.0451526	HC	vpr:Vpar_0508	hypothetical protein (A)
N54_GI_0086297	0	0	0.0451526	HC	vpr:Vpar_0499	septum formation initiator (A)
N54_GI_0084870	6.4451e-08	0	0.0337906	HC	vpr:Vpar_0477	cytochrome bd ubiquinol oxidase subunit I;
N54_GI_0061233	5.97154e-08	0	0.0425372	HC	vpr:Vpar_0470	pyridine nucleotide-disulfide oxidoreductase dimerisation subunit;
N54_GI_0079256	0	0	0.0451526	HC	vpr:Vpar_0464	YadA domain-containing protein (A)
N54_GI_0118942	1.19699e-07	0	0.0204868	HC	vpr:Vpar_0464	YadA domain-containing protein (A)
N54_GI_0090588	1.29232e-07	0	0.003451	HC	vpr:Vpar_0461	hypothetical protein (A)
N54_GI_0101727	8.94455e-08	0	0.00872775	HC	vpr:Vpar_0439	malic protein NAD-binding protein;
N54_GI_0038984	3.60202e-08	0	0.0425372	HC	vpr:Vpar_0408	pyrimidine-nucleoside phosphorylase;
N54_GI_0038983	0	0	0.0451526	HC	vpr:Vpar_0407	deoxyribose-phosphate aldolase;
N54_GI_0076803	1.56288e-07	0	0.0204668	HC	vpr:Vpar_0405	orotidine 5'-phosphate decarboxylase;
N54_GI_0093627	0	0	0.0451526	HC	vpr:Vpar_0401	hypothetical protein (A)
N54_GI_0052959	0	0	0.0451526	HC	vpr:Vpar_0395	hypothetical protein (A)
N54_GI_0092280	5.27058e-08	0	0.0204868	HC	vpr:Vpar_0390	nitrilase/cyanide hydratase and apolipoprotein N-acyltransferase;
Z0025_GI_0104721	0	0	0.0256037	HC	vpr:Vpar_0369	phosphoribosylformylglycinamidine cyclo-ligase;
N54_GI_0034726	1.31249e-07	0	0.0422918	HC	vpr:Vpar_0368	-
N54_GI_0087085	4.05089e-08	0	0.0204868	HC	vpr:Vpar_0358	family 3 extracellular solute-binding protein;
N54_GI_0082097	0	0	0.0451526	HC	vpr:Vpar_0357	oligopeptide transporter OPT family (A)
N54_GI_0057164	4.73277e-08	0	0.0204868	HC	vpr:Vpar_0352	hypothetical protein (A)
N54_GI_0078244	4.34771e-08	0	0.0326876	HC	vpr:Vpar_0347	cell cycle protein;
N54_GI_0050784	3.18502e-08	0	0.003451	HC	vpr:Vpar_0330	outer membrane autotransporter barrel domain-containing protein (A)
N54_GI_0050785	9.27656e-08	0	0.0326876	HC	vpr:Vpar_0329	diaminopimelate dehydrogenase;
N54_GI_0077354	0	0	0.0451526	HC	vpr:Vpar_0327	transporter permease;
N54_GI_0077353	0	0	0.0451526	HC	vpr:Vpar_0326	ABC transporter;
N54_GI_0103105	0	0	0.0451526	HC	vpr:Vpar_0309	molybdenum ABC transporter substrate-binding protein;
N54_GI_0076913	1.09368e-08	0	0.0204868	HC	vpr:Vpar_0294	FAD dependent oxidoreductase;
N54_GI_0073037	0	0	0.0451526	HC	vpr:Vpar_0290	xanthine and CO dehydrogenase maturation factor XdhC/CoxF family-like protein;
N54_GI_0073036	4.67564e-08	0	0.003451	HC	vpr:Vpar_0289	selenium-dependent molybdenum hydroxylase system protein, YqeB family;
N54_GI_0096613	0	0	0.0451526	HC	vpr:Vpar_0287	hypothetical protein (A)
N54_GI_0061053	7.63831e-08	0	0.0204868	HC	vpr:Vpar_0285	(2Fe-2S)-binding domain-containing protein;
N54_GI_0090421	0	0	0.0451526	HC	vpr:Vpar_0282	metal dependent phosphohydrolase;
N54_GI_0080211	7.40781e-08	0	0.0221693	HC	vpr:Vpar_0276	nicotinate phosphoribosyltransferase;
N54_GI_0080210	0	0	0.0451526	HC	vpr:Vpar_0275	aminoacyl-histidine dipeptidase;
N54_GI_0058568	7.87662e-08	0	0.0277264	HC	vpr:Vpar_0255	formate acetyltransferase;
N54_GI_0058570	1.32955e-07	0	0.0259614	HC	vpr:Vpar_0253	pyruvate formate-lyase activating enzyme;
N54_GI_0068921	0	0	0.0451526	HC	vpr:Vpar_0252	ATPase P (A)
N54_GI_0115430	0	0	0.0451526	HC	vpr:Vpar_0242	hypothetical protein (A)
N54_GI_0062967	0	0	0.0451526	HC	vpr:Vpar_0237	Fur family ferric uptake regulator;
N54_GI_0067867	4.19686e-08	0	0.0204868	HC	vpr:Vpar_0231	lysine exporter protein LysE/YggA;
N54_GI_0073198	0	0	0.0451526	HC	vpr:Vpar_0215	hypothetical protein (A)
N91_GI_0056937	3.88291e-06	6.73808e-08	0.0290395	HC	vpr:Vpar_0213	biotin synthase;
N54_GI_0113497	0	0	0.0451526	HC	vpr:Vpar_0213	biotin synthase;
N54_GI_0087992	1.83837e-08	0	0.0204868	HC	vpr:Vpar_0209	carbon-monoxide dehydrogenase, catalytic subunit;
N54_GI_0117763	0	0	0.0451526	HC	vpr:Vpar_0207	phosphoenolpyruvate carboxykinase;
N54_GI_0088066	0	0	0.0451526	HC	vpr:Vpar_0206	PAS/PAC sensor protein;
N54_GI_0109616	8.28234e-08	0	0.0204868	HC	vpr:Vpar_0202	periplasmic solute binding protein;
N54_GI_0036441	3.0364e-07	1.1711e-07	0.0403397	HC	vpr:Vpar_0162	tryptophan synthase subunit beta;
N54_GI_0043752	0	0	0.0451526	HC	vpr:Vpar_0162	tryptophan synthase subunit beta;
N54_GI_0043754	0	0	0.0451526	HC	vpr:Vpar_0160	anthranilate phosphoribosyltransferase;
N54_GI_0039000	5.17326e-08	0	0.0422918	HC	vpr:Vpar_0149	translation elongation factor G;
N47_GI_0006884	4.52216e-06	1.65651e-07	0.0234928	HC	vpr:Vpar_0145	natural resistance-associated macrophage protein;
N47_GI_0005787	3.32937e-06	0	0.0101431	HC	vpr:Vpar_0139	7-cyano-7-deazaguanine reductase;
N54_GI_0077088	0	0	0.0451526	HC	vpr:Vpar_0135	hypothetical protein (A)
N91_GI_0104470	0	0	0.0451526	HC	vpr:Vpar_0116	N-6 DNA methylase;
N54_GI_0065176	0	0	0.0451526	HC	vpr:Vpar_0109	-
N47_GI_0001075	4.64569e-06	1.56016e-07	0.0194242	HC	vpr:Vpar_0109	-
N47_GI_0001072	5.01407e-06	1.08242e-07	0.04904	HC	vpr:Vpar_0106	inner-membrane translocator;
N80_GI_0088620	0	0	0.0451526	HC	vpr:Vpar_0106	inner-membrane translocator;
N54_GI_0059538	0	0	0.0451526	HC	vpr:Vpar_0096	3-isopropylmalate dehydratase small subunit;
N54_GI_0066731	0	0	0.0451526	HC	vpr:Vpar_0079	electron transfer flavoprotein alpha/beta-subunit;
N54_GI_0106113	0	0	0.0451526	HC	vpr:Vpar_0075	class I and II aminotransferase;
N54_GI_0080724	0	0	0.0451526	HC	vpr:Vpar_0074	TonB-dependent receptor;
N54_GI_0042443	0	0	0.0451526	HC	vpr:Vpar_0074	TonB-dependent receptor;
N54_GI_0042444	0	0	0.0451526	HC	vpr:Vpar_0073	periplasmic binding protein;
N67_GI_0002771	3.9151e-08	0	0.0337906	HC	vpr:Vpar_0065	TonB-dependent receptor plug;
N54_GI_0098888	0	0	0.0451526	HC	vpr:Vpar_0053	Hemagluttinin domain-containing protein (A)
N54_GI_0037292	1.1248e-08	0	0.0160153	HC	vpr:Vpar_0052	YadA domain-containing protein (A)
N54_GI_0111896	0	0	0.0451526	HC	vpr:Vpar_0052	YadA domain-containing protein (A)
N54_GI_0060077	0	0	0.0451526	HC	vpr:Vpar_0051	Hemagluttinin domain-containing protein (A)
N54_GI_0136871	0	0	0.0451526	HC	vpr:Vpar_0050	hypothetical protein (A)
N54_GI_0127623	2.99878e-08	0	0.0204868	HC	vpr:Vpar_0046	Hemagluttinin domain-containing protein (A)
N54_GI_0147708	0	0	0.0451526	HC	vpr:Vpar_0042	Hemagluttinin domain-containing protein (A)
N54_GI_0048220	7.37937e-09	0	0.0204868	HC	vpr:Vpar_0042	Hemagluttinin domain-containing protein (A)
N54_GI_0094019	0	0	0.0451526	HC	vpr:Vpar_0041	S-layer protein (A)
N54_GI_0062657	0	0	0.0451526	HC	vpr:Vpar_0035	hypothetical protein (A)
N54_GI_0062658	0	0	0.0451526	HC	vpr:Vpar_0034	hypothetical protein (A)
N54_GI_0128150	0	0	0.0451526	HC	vpr:Vpar_0026	hypothetical protein (A)
N54_GI_0082216	0	0	0.0451526	HC	vpr:Vpar_0023	UDP-galactopyranose mutase;
N54_GI_0118195	0	0	0.0451526	HC	vpr:Vpar_0018	hypothetical protein;
N54_GI_0058173	0	0	0.0451526	HC	vpr:Vpar_0017	family 2 glycosyl transferase (A)
N54_GI_0058174	2.99332e-08	0	0.0337906	HC	vpr:Vpar_0015	sulfatase (A)
N54_GI_0070242	0	0	0.0451526	HC	vpr:Vpar_0012	hypothetical protein;
N54_GI_0057523	1.68739e-08	0	0.0204868	HC	vpr:Vpar_0010	acriflavin resistance protein (A)
N54_GI_0090609	4.55775e-08	0	0.0204868	HC	vpr:Vpar_0004	DNA replication and repair protein RecF;
N62_GI_0068167	4.85725e-09	0	0.0204868	HC	vma:VAB18032_17505	putative peptidase (A)
N54_GI_0046049	9.13583e-08	0	0.0204668	HC	vma:VAB18032_17505	putative peptidase (A)
N62_GI_0035501	5.33525e-08	0	0.0204868	HC	vir:X953_16595	polysaccharide biosynthesis protein EpsC (A)
N47_GI_0006889	3.98016e-06	2.2976e-07	0.0188897	HC	vir:X953_15235	sodium:pantothenate symporter (A)
N67_GI_0074161	1.39355e-07	0	0.0408539	HC	vir:X953_13345	cystathionine beta-lyase;
N85_GI_0087862	5.56573e-08	0	0.0204868	HC	vfu:vfu_B00587	radical SAM domain protein (A)
N47_GI_0017235	3.57393e-07	0	0.0180993	HC	vfu:vfu_A01375	permease large protein, C4-dicarboxylate transport system (A)
N47_GI_0010177	1.10937e-06	0	0.0337906	HC	vcy:IX92_23065	serine acetyltransferase;
N68_GI_0090415	2.13138e-07	0	0.0266301	HC	vce:Vch1786_II0328	hypothetical protein (A)
N47_GI_0020508	1.01337e-06	0	0.015185	HC	vce:Vch1786_I2535	acyl protein synthase/acyl-CoA reductase RfbN (A)
Z0008_GI_0040093	0	0	0.0256037	HC	vag:N646_2902	pseudouridine synthase family 1 protein;
N62_GI_0067485	3.50742e-07	0	0.00795803	HC	vag:N646_2774	hypothetical protein (A)
N80_GI_0073872	2.36769e-07	0	0.0272991	HC	txy:Thexy_2404	parB-like partition protein;
N85_GI_0001446	1.05158e-08	4.32297e-07	0.0381428	GH	txy:Thexy_1791	polysaccharide biosynthesis protein CapD (A)
N74_GI_0041252	0	0	0.0451526	HC	txy:Thexy_1358	3-oxoacyl-ACP synthase (EC:2.3.1.179);
Z0025_GI_0084820	0	0	0.0256037	HC	txy:Thexy_1146	ribocuclease J;
N54_GI_0035738	1.88488e-07	0	0.0259614	HC	txy:Thexy_0533	hydrolase ycdX;
N54_GI_0019695	3.46133e-07	3.87053e-08	0.049943	HC	txy:Thexy_0394	glucosamine--fructose-6-phosphate aminotransferase (isomerizing) (EC:2.6.1.16);
Z0025_GI_0089388	0	0	0.0256037	HC	txy:Thexy_0362	30S ribosomal protein S4;
N54_GI_0053177	3.98529e-07	3.34748e-08	0.0241158	HC	txy:Thexy_0331	translation elongation factor G;
Z0008_GI_0134655	0	0	0.0256037	HC	txy:Thexy_0326	DNA-directed RNA polymerase subunit beta;
N54_GI_0054927	4.82912e-07	5.54779e-08	0.0370032	HC	txy:Thexy_0265	propionyl-CoA carboxylase (EC:6.4.1.3) (A)
N82_GI_0038940	2.59171e-07	0	0.0337906	HC	txy:Thexy_0200	transposase IS4 family protein (A)
N85_GI_0001489	2.01018e-08	4.39866e-07	0.0310642	GH	twi:Thewi_2645	UDP-N-acetylglucosamine 1-carboxyvinyltransferase;
N74_GI_0039479	1.73951e-06	1.03574e-07	0.0188897	HC	twi:Thewi_2645	UDP-N-acetylglucosamine 1-carboxyvinyltransferase;
Z0014_GI_0035226	0	1.26767e-07	0.00986171	GH	twi:Thewi_2042	ABC transporter-like protein;
N54_GI_0123608	0	0	0.0451526	HC	twi:Thewi_1499	integrase catalytic subunit (A)
N62_GI_0121003	2.70285e-07	0	0.0272991	HC	twi:Thewi_1477	PP-loop domain-containing protein (A)
Z0014_GI_0000259	0	4.12272e-07	0.0333603	GH	twi:Thewi_1440	phosphopantetheine adenylyltransferase;
N54_GI_0071678	1.20234e-07	0	0.00946387	HC	twi:Thewi_1015	peptidase S11 D-alanyl-D-alanine carboxypeptidase 1;
N54_GI_0054767	1.42176e-07	3.44726e-08	0.0150957	HC	twi:Thewi_0691	DNA ligase;
N67_GI_0005023	0	6.66921e-07	0.049102	GH	twi:Thewi_0637	butyrate kinase;
Z0026_GI_0044352	0	1.10172e-07	0.00986171	GH	twi:Thewi_0194	2-dehydro-3-deoxyphosphogluconate aldolase;
Z0012_GI_0113677	0	0	0.0256037	HC	tvi:Thivi_0897	exoribonuclease R;
N85_GI_0070590	0	0	0.0451526	HC	tvi:Thivi_0590	restriction endonuclease S subunit;
N47_GI_0003046	2.94764e-06	0	0.00899145	HC	tts:Ththe16_0115	prepilin peptidase (EC:3.4.23.43);
Z0008_GI_0020251	5.023e-08	0	0.0408539	HC	ttr:Tter_2812	pyruvate dehydrogenase (acetyl-transferring) (EC:1.2.4.1);
Z0014_GI_0051241	0	0	0.0256037	HC	ttr:Tter_2041	binding-protein-dependent transporters inner membrane component (A)
N47_GI_0002718	4.16972e-06	1.41842e-07	0.0344484	HC	ttr:Tter_0033	hypoxanthine phosphoribosyltransferase (EC:2.4.2.8);
N54_GI_0077010	2.76145e-07	0	0.00578762	HC	tto:Thethe_02695	CoA-substrate-specific enzyme activase, putative (A)
N80_GI_0065222	6.3312e-08	0	0.00958796	HC	tto:Thethe_02241	transcriptional accessory protein;
N62_GI_0044666	4.58813e-07	0	0.0221693	HC	tto:Thethe_01837	hypothetical protein (A)
N80_GI_0094916	3.78903e-07	0	0.0272991	HC	tto:Thethe_01527	six-Cys-in-45 modification radical SAM protein;
N54_GI_0045866	2.74184e-07	0	0.0217043	HC	tto:Thethe_01463	fatty acid/phospholipid synthesis protein PlsX;
Z0014_GI_0000373	0	1.95348e-07	0.0259684	GH	tto:Thethe_01303	stage V sporulation protein AE;
N62_GI_0031306	3.68853e-07	0	0.00541767	HC	tto:Thethe_00934	D-mannonate dehydratase;
Z0025_GI_0097677	0	0	0.0256037	HC	tto:Thethe_00839	ATP synthase, F1 beta subunit;
N54_GI_0046706	3.01071e-07	0	0.0245681	HC	tto:Thethe_00414	ABC-type cobalt transport system, ATPase component;
N62_GI_0124673	0	0	0.0451526	HC	ttm:Tthe_2617	S-layer domain-containing protein (A)
N54_GI_0040591	4.62487e-07	1.08759e-07	0.0370032	HC	ttm:Tthe_2524	UDP-N-acetylglucosamine 1-carboxyvinyltransferase;
N54_GI_0067319	1.66706e-07	0	0.0202268	HC	ttm:Tthe_2383	4-deoxy-L-threo-5-hexosulose-uronate ketol-isomerase (EC:5.3.1.17);
N67_GI_0089037	8.68536e-08	0	0.00411279	HC	ttm:Tthe_2310	ABC transporter (A)
N62_GI_0064731	2.27362e-07	4.60911e-08	0.04904	HC	ttm:Tthe_2085	family 5 extracellular solute-binding protein;
Z0012_GI_0052599	0	0	0.0256037	HC	ttm:Tthe_1857	transposase (A)
N67_GI_0134588	1.41508e-07	0	0.0108837	HC	ttm:Tthe_1821	iron-containing alcohol dehydrogenase;
Z0008_GI_0158567	0	0	0.0256037	HC	ttm:Tthe_1711	transposase IS116/IS110/IS902 family protein (A)
Z0025_GI_0044873	0	0	0.0256037	HC	ttm:Tthe_1462	DNA topoisomerase I (EC:5.99.1.2);
Z0025_GI_0095654	0	0	0.0256037	HC	ttm:Tthe_1188	50S ribosomal protein L11 methyltransferase;
N67_GI_0113286	5.37812e-08	0	0.00872775	HC	ttm:Tthe_1011	hypothetical protein (A)
Z0025_GI_0128310	0	0	0.0256037	HC	ttm:Tthe_0900	sugar ABC transporter inner membrane protein;
N67_GI_0159935	0	0	0.0451526	HC	ttm:Tthe_0874	flavodoxin (A)
N74_GI_0157468	8.82357e-08	0	0.0425372	HC	ttm:Tthe_0864	iron-containing alcohol dehydrogenase;
N68_GI_0038299	0	2.41123e-06	0.0333603	GH	ttm:Tthe_0844	RnfABCDGE type electron transport complex subunit alpha;
N62_GI_0040473	2.64742e-07	0	0.0124384	HC	ttm:Tthe_0688	3-octaprenyl-4-hydroxybenzoate carboxy-lyase;
N47_GI_0001230	4.02384e-06	0	0.00946387	HC	ttm:Tthe_0688	3-octaprenyl-4-hydroxybenzoate carboxy-lyase;
N47_GI_0002141	4.52834e-06	1.45694e-07	0.0329852	HC	ttm:Tthe_0688	3-octaprenyl-4-hydroxybenzoate carboxy-lyase;
Z0008_GI_0077412	0	0	0.0256037	HC	ttm:Tthe_0654	beta-galactosidase (EC:3.2.1.23);
Z0014_GI_0063061	0	0	0.0256037	HC	ttm:Tthe_0641	oxidoreductase domain-containing protein (A)
Z0008_GI_0053512	0	5.32216e-07	0.00986171	GH	ttm:Tthe_0178	PilT protein domain-containing protein (A)
Z0023_GI_0028382	0	4.1799e-08	0.0333603	GH	tth:TTC0351	cell wall endopeptidase (A)
N47_GI_0002006	5.32205e-06	1.06973e-07	0.0268099	HC	tth:TTC0084	manganese transport system ATP-binding protein mntA;
N54_GI_0009871	2.31828e-07	0	0.0014661	HC	tte:TTE2414	hypothetical protein (A)
N82_GI_0013052	2.1189e-07	0	0.000413143	HC	tte:TTE2414	hypothetical protein (A)
Z0025_GI_0080934	0	0	0.0256037	HC	tte:TTE2292	50S ribosomal protein L4;
N54_GI_0020826	1.27055e-07	0	0.0204868	HC	tte:TTE2281	50S ribosomal protein L24;
N85_GI_0110409	3.24217e-07	0	0.0135076	HC	tte:TTE2270	methionine aminopeptidase;
Z0008_GI_0056341	0	0	0.0256037	HC	tte:TTE2001	-
N62_GI_0097846	1.93825e-07	0	0.0135076	HC	tte:TTE1815	pyruvate kinase;
Z0014_GI_0068448	0	0	0.0256037	HC	tte:TTE1658	GTP-dependent nucleic acid-binding protein EngD;
N67_GI_0140037	0	0	0.0451526	HC	tte:TTE1257	collagenase-like protease;
N62_GI_0063946	3.98539e-07	8.27988e-08	0.0119896	HC	tte:TTE1253	metallo-beta-lactamase superfamily hydrolase;
N80_GI_0049793	3.99492e-07	6.83399e-08	0.00600808	HC	tte:TTE1243	tRNA-specific 2-thiouridylase MnmA;
Z0008_GI_0109922	0	9.26489e-08	0.00986171	GH	tte:TTE0604	superfamily I DNA/RNA helicase;
Z0025_GI_0117550	0	0	0.0256037	HC	tte:TTE0592	bifunctional phosphoribosylaminoimidazolecarboxamide formyltransferase/IMP cyclohydrolase;
N74_GI_0163098	1.47818e-07	0	0.0160153	HC	tte:TTE0401	transposase (A)
N54_GI_0074347	5.18819e-07	6.5161e-08	0.0279694	HC	tte:TTE0258	lipoprotein release ABC transporter permease;
Z0012_GI_0060302	0	0	0.0256037	HC	tta:Theth_1365	FAD dependent oxidoreductase;
Z0008_GI_0011380	0	7.04436e-07	0.00986171	GH	tsu:Tresu_2553	hypothetical protein (A)
N62_GI_0067113	4.44942e-07	0	0.003452	HC	tsu:Tresu_2549	glycoside hydrolase family protein (A)
N54_GI_0014434	6.41947e-08	0	0.0425372	HC	tsu:Tresu_2549	glycoside hydrolase family protein (A)
Z0025_GI_0122204	0	0	0.0256037	HC	tsu:Tresu_2163	phosphate acetyltransferase (EC:2.3.1.8);
N62_GI_0062509	4.34118e-07	6.2607e-08	0.0150957	HC	tsu:Tresu_1856	O-acetylhomoserine/O-acetylserine sulfhydrylase (EC:2.5.1.47 2.5.1.49);
N54_GI_0007676	6.94593e-08	0	0.0425372	HC	tsu:Tresu_1450	metal-dependent phosphohydrolase HD sub domain-containing protein;
N82_GI_0065400	0	0	0.0451526	HC	tsu:Tresu_0844	glycogen/starch/alpha-glucan phosphorylase (EC:2.4.1.1);
N80_GI_0075764	2.64761e-07	0	0.0135076	HC	tsu:Tresu_0831	3-isopropylmalate dehydrogenase (EC:1.1.1.85);
N62_GI_0041067	5.22936e-07	0	0.00411279	HC	tsu:Tresu_0724	bifunctional deaminase-reductase domain-containing protein (A)
N80_GI_0047115	1.87422e-07	0	0.0171353	HC	tsu:Tresu_0585	N-6 DNA methylase;
N62_GI_0151107	0	0	0.0451526	HC	tsu:Tresu_0584	restriction modification system DNA specificity domain-containing protein;
N67_GI_0009564	0	0	0.0451526	HC	tsu:Tresu_0315	-
Z0012_GI_0088230	0	6.73281e-07	0.0424832	GH	tsu:Tresu_0299	sodium:neurotransmitter symporter;
N47_GI_0044741	1.24178e-07	0	0.0160153	HC	tsu:Tresu_0207	CTP synthase (EC:6.3.4.2);
Z0025_GI_0092379	0	0	0.0256037	HC	tsu:Tresu_0019	diaminopimelate epimerase (EC:5.1.1.7 6.3.4.16);
Z0008_GI_0135716	0	0	0.0256037	HC	tsh:Tsac_2583	phosphoribosylaminoimidazole carboxylase catalytic subunit;
Z0025_GI_0108155	0	0	0.0256037	HC	tsh:Tsac_1677	hypothetical protein (A)
Z0008_GI_0156215	0	0	0.0256037	HC	tsh:Tsac_1613	oligoendopeptidase F;
Z0008_GI_0130472	0	0	0.0256037	HC	tsh:Tsac_1570	UDP-N-acetylglucosamine 1-carboxyvinyltransferase;
N67_GI_0097874	6.5621e-08	0	0.0204868	HC	tsh:Tsac_1407	NADPH-dependent FMN reductase (A)
N67_GI_0153978	2.93481e-08	0	0.0204868	HC	tsh:Tsac_1123	hypothetical protein;
N54_GI_0059881	6.88e-08	0	0.0425372	HC	tsh:Tsac_1003	DNA-directed RNA polymerase subunit beta;
N91_GI_0039262	7.59207e-07	0	0.0376673	HC	tsh:Tsac_0597	exopolysaccharide biosynthesis polyprenyl glycosylphosphotransferase (A)
N82_GI_0030687	8.32626e-08	0	0.0109263	HC	tsh:Tsac_0344	S-layer protein;
N47_GI_0010985	2.63954e-07	0	0.0465486	HC	tsh:Tsac_0226	dehydratase large subunit (A)
N80_GI_0052697	4.71065e-07	4.72039e-08	0.0173929	HC	tsh:Tsac_0219	aldehyde dehydrogenase;
N54_GI_0048046	1.93434e-07	0	0.0381428	HC	tsh:Tsac_0211	respiratory-chain NADH dehydrogenase domain 51 kDa subunit (A)
N47_GI_0025891	3.20279e-08	0	0.0344455	HC	tsh:Tsac_0046	pyruvate ferredoxin/flavodoxin oxidoreductase;
N54_GI_0035846	8.37661e-05	1.66528e-06	0.0172119	HC	tsa:AciPR4_4164	acyltransferase 3 (A)
Z0008_GI_0081164	0	0	0.0256037	HC	tsa:AciPR4_0952	dihydroorotate dehydrogenase family protein;
Z0012_GI_0052034	0	0	0.0256037	HC	trs:Terro_3617	methionine adenosyltransferase (EC:2.5.1.6);
N54_GI_0049955	9.70706e-08	0	0.00541767	HC	trs:Terro_1058	hypothetical protein;
N67_GI_0106512	1.38068e-08	0	0.0204868	HC	trq:TRQ2_0310	polysaccharide biosynthesis protein (A)
N62_GI_0049792	5.28545e-07	2.40689e-07	0.0244924	HC	tro:trd_0528	putative agmatinase (EC:3.5.3.11);
N54_GI_0091742	3.74869e-07	6.88296e-08	0.0234928	HC	trm:JO41_12040	4-hydroxybutyrate dehydrogenase;
Z0026_GI_0030214	0	2.98056e-07	0.0221693	GH	trm:JO41_12025	4-hydroxybutyryl-CoA dehydratase;
N80_GI_0059024	5.36232e-07	0	0.0425095	HC	trm:JO41_12020	membrane protein (A)
N80_GI_0070779	4.89059e-07	0	0.0305188	HC	trm:JO41_12020	membrane protein (A)
N54_GI_0063389	5.16531e-07	0	0.0217043	HC	trm:JO41_12010	nitrogen fixation protein NifU (A)
N80_GI_0050602	5.4023e-07	6.4753e-08	0.0188897	HC	trm:JO41_12000	4-hydroxybutyrate CoA-transferase (A)
N80_GI_0050599	3.67404e-07	7.17135e-08	0.0365049	HC	trm:JO41_11985	acyl-protein synthetase (A)
N62_GI_0117946	6.71468e-08	0	0.0204868	HC	trm:JO41_11380	serine dehydratase;
N67_GI_0038782	1.92624e-06	1.7384e-07	0.0421688	HC	trm:JO41_10970	cysteine ABC transporter ATP-binding protein (A)
Z0029_GI_0113755	0	4.25273e-07	0.0259684	GH	trm:JO41_10970	cysteine ABC transporter ATP-binding protein (A)
Z0025_GI_0096131	0	0	0.0256037	HC	trm:JO41_09550	DNA polymerase III subunit alpha;
N54_GI_0057992	5.56594e-07	1.04769e-07	0.00600808	HC	trm:JO41_08810	electron transfer flavoprotein subunit beta;
N62_GI_0058439	6.43173e-07	6.97648e-08	0.00978546	HC	trm:JO41_08805	electron transfer protein subunit alpha;
Z0016_GI_0006592	0	1.25701e-06	0.00350673	GH	trm:JO41_08565	DNA methylase N-4;
N67_GI_0044246	3.86352e-08	1.33384e-06	0.0290395	GH	trm:JO41_07985	6-O-methylguanine DNA methyltransferase;
N67_GI_0085855	3.10827e-07	0	0.0124384	HC	trm:JO41_07595	xanthine dehydrogenase;
N62_GI_0069397	5.66557e-07	0	0.0461934	HC	trm:JO41_06315	autoinducer 2 aldolase;
N62_GI_0052721	6.50347e-07	7.73442e-08	0.0194242	HC	trm:JO41_06315	autoinducer 2 aldolase;
N67_GI_0155578	0	0	0.0451526	HC	trm:JO41_05770	ATP-dependent DNA helicase RecG;
N47_GI_0001504	4.6619e-06	5.4569e-08	0.0194242	HC	trm:JO41_03285	hypothetical protein (A)
N54_GI_0114487	8.93103e-08	0	0.0204868	HC	trm:JO41_02435	4-hydroxybutyrate CoA-transferase (A)
N80_GI_0071940	3.19477e-07	0	0.003451	HC	tpz:Tph_c25140	oligopeptide transport ATP-binding protein OppF (A)
N47_GI_0037059	1.04857e-07	0	0.0326876	HC	tpz:Tph_c23430	cobyrinic acid a,c-diamide synthase (EC:6.3.5.9) (A)
N54_GI_0100498	0	0	0.0451526	HC	tpz:Tph_c23340	transposase for insertion sequences IS1326/IS1353 (A)
N47_GI_0003684	3.0587e-06	7.17481e-08	0.0356784	HC	tpz:Tph_c12770	anaerobic ribonucleoside-triphosphate reductase NrdD (EC:1.17.4.2);
N62_GI_0098785	1.03046e-06	2.66412e-07	0.0370032	HC	tpz:Tph_c07720	transposase InsK (A)
N67_GI_0030114	2.29513e-06	5.06861e-07	0.00413518	HC	tpz:Tph_c07720	transposase InsK (A)
N54_GI_0052488	0	0	0.0451526	HC	tpz:Tph_c07690	transposase (A)
N85_GI_0014170	0	0	0.0451526	HC	tpz:Tph_c07600	CDGSH-type zinc finger protein (A)
N68_GI_0096934	0	0	0.0451526	HC	tpz:Tph_c07580	serine threonine protein phosphatase 5 (EC:3.1.3.16);
N68_GI_0060844	1.27337e-08	0	0.0204868	HC	tpz:Tph_c07580	serine threonine protein phosphatase 5 (EC:3.1.3.16);
Z0008_GI_0056345	0	0	0.0256037	HC	tpz:Tph_c04520	ribulose bisphosphate carboxylase-like protein;
N67_GI_0111807	1.88249e-07	0	0.00283045	HC	tpz:Tph_c03750	fumarate hydratase, subunit alpha (EC:4.2.1.2);
N62_GI_0027905	3.49856e-07	0	0.0310642	HC	tpz:Tph_c03660	alginate o-acetyltransferase AlgI (EC:2.3.1.-) (A)
N47_GI_0006392	3.18105e-06	7.47472e-08	0.0268099	HC	tpz:Tph_c03440	cobalt insertion protein CobN;
N47_GI_0006398	1.90283e-06	0	0.0202268	HC	tpz:Tph_c03440	cobalt insertion protein CobN;
N47_GI_0006405	1.89947e-06	0	0.0150957	HC	tpz:Tph_c03440	cobalt insertion protein CobN;
N47_GI_0006944	3.54635e-06	2.8567e-07	0.0344484	HC	tpz:Tph_c03400	hypothetical protein;
N47_GI_0033184	2.96312e-08	0	0.0204868	HC	tpz:Tph_c02250	odulation protein NolG (A)
Z0025_GI_0117323	0	2.52012e-07	0.00825616	GH	tpy:CQ11_09730	lactose ABC transporter permease;
N54_GI_0059394	1.48935e-07	0	0.003451	HC	tpy:CQ11_04435	phosphoribosylaminoimidazole synthetase;
N68_GI_0050823	2.27327e-07	0	0.0245681	HC	tpy:CQ11_04325	hypothetical protein (A)
N62_GI_0127773	5.29262e-07	0	0.0221693	HC	tpy:CQ11_04325	hypothetical protein (A)
Z0029_GI_0060209	0	0	0.0256037	HC	tpy:CQ11_04320	recombinase (A)
N91_GI_0018735	0	0	0.0451526	HC	tpy:CQ11_04320	recombinase (A)
N68_GI_0050822	5.86668e-07	1.05057e-07	0.0290395	HC	tpy:CQ11_04320	recombinase (A)
N62_GI_0034533	2.18537e-07	0	0.0123274	HC	tpx:Turpa_0317	asparagine synthase (glutamine-hydrolyzing);
N80_GI_0049819	0	0	0.0451526	HC	tpk:JO40_05460	ABC transporter ATP-binding protein;
Z0015_GI_0080887	0	9.27678e-08	0.0259684	GH	tpk:JO40_03020	phage antirepressor protein (A)
Z0025_GI_0111134	0	0	0.0256037	HC	tpk:JO40_01905	ABC transporter ATPase;
Z0014_GI_0000291	0	8.58862e-08	0.00986171	GH	tpk:JO40_01045	ATP-binding protein (A)
N62_GI_0108806	2.88299e-07	0	0.0208199	HC	tpk:JO40_00210	peptide ABC transporter ATP-binding protein (A)
N62_GI_0056550	2.47773e-07	0	0.0251441	HC	tpk:JO40_00200	peptide ABC transporter permease;
N62_GI_0030652	5.02767e-08	0	0.003451	HC	tpi:TREPR_3693	dna methylase-type I restriction-modification system;
N62_GI_0063113	2.08508e-07	0	0.00125283	HC	tpi:TREPR_3606	rubredoxin/rubrerythrin (A)
N67_GI_0131588	0	0	0.0451526	HC	tpi:TREPR_3383	chromate transport protein;
N62_GI_0040445	1.02826e-07	0	0.0337906	HC	tpi:TREPR_3326	glycerol-3-phosphate ABC transporter;
Z0025_GI_0127861	0	0	0.0256037	HC	tpi:TREPR_3067	carbon monoxide dehydrogenase/acetyl-coa synthase subunit alpha (EC:2.3.1.169);
N47_GI_0010633	5.39385e-06	0	0.00946387	HC	tpi:TREPR_2959	cyclic nucleotide-binding protein (A)
N80_GI_0058463	2.24909e-07	0	0.0272991	HC	tpi:TREPR_2894	hypothetical protein (A)
Z0023_GI_0007179	0	9.29125e-07	0.0221693	GH	tpi:TREPR_2878	molybdopterin binding domain-containing protein (A)
N67_GI_0062607	6.08374e-07	1.63944e-07	0.0434736	HC	tpi:TREPR_2747	CoA enzyme activase (A)
N62_GI_0083960	1.72629e-07	0	0.049102	HC	tpi:TREPR_2444	V-type H(+)-translocating pyrophosphatase (EC:3.6.1.1);
N62_GI_0045628	4.30428e-07	8.20238e-08	0.0297601	HC	tpi:TREPR_2431	ABC transporter permease;
N62_GI_0092823	2.98522e-07	7.90437e-08	0.0297601	HC	tpi:TREPR_2427	peptidase M42;
N62_GI_0104695	0	0	0.0451526	HC	tpi:TREPR_2426	endoglucanase M (EC:3.2.1.4);
N62_GI_0060925	7.36449e-07	1.17633e-07	0.0411379	HC	tpi:TREPR_1981	ABC transporter permease;
N67_GI_0040137	8.76104e-07	1.83546e-07	0.0244924	HC	tpi:TREPR_1980	Fe(3+) ions import ATP-binding protein FbpC (EC:3.6.3.30);
Z0014_GI_0051047	0	1.29279e-06	0.0277264	GH	tpi:TREPR_1976	ABC transporter permease;
N62_GI_0050842	6.54598e-07	1.86468e-07	0.00483013	HC	tpi:TREPR_1975	tobe domain family;
N67_GI_0040142	7.15636e-07	1.60087e-07	0.00125281	HC	tpi:TREPR_1971	putative ribokinase (A)
N62_GI_0090424	0	0	0.0451526	HC	tpi:TREPR_1852	hypothetical protein (A)
N82_GI_0045708	0	0	0.0451526	HC	tpi:TREPR_1606	dihydroxy-acid dehydratase (EC:4.2.1.9);
N62_GI_0044668	3.5824e-07	0	0.0339324	HC	tpi:TREPR_1324	4-hydroxy-2-oxovalerate aldolase (EC:4.1.3.-);
N54_GI_0073485	5.058e-07	7.97494e-08	0.0297601	HC	tpi:TREPR_1227	PfoR protein;
N62_GI_0088531	3.43832e-07	1.08384e-07	0.0158261	HC	tpi:TREPR_1128	hemin import ATP-binding protein HmuV (EC:3.6.3.-);
N54_GI_0093574	2.99361e-07	7.47216e-08	0.0297601	HC	tpi:TREPR_0709	peptidase M42 family (A)
N62_GI_0068507	2.81139e-07	0	0.0277264	HC	tpi:TREPR_0708	-
N54_GI_0072418	2.73598e-07	0	0.0160153	HC	tpi:TREPR_0588	khg/kdpg family aldolase/carbohydrate kinase;
N67_GI_0098248	1.83962e-07	0	0.0340967	HC	tpi:TREPR_0539	HmuU protein;
Z0029_GI_0159813	0	4.45204e-07	0.0016291	GH	tpi:TREPR_0520	cobalamin biosynthesis protein CbiD;
Z0015_GI_0026963	0	3.94164e-07	0.0422918	GH	tpi:TREPR_0345	VI polysaccharide biosynthesis protein VipA/tviB (EC:1.1.1.-);
Z0008_GI_0143743	0	0	0.0256037	HC	tpi:TREPR_0239	membrane protein (A)
N80_GI_0052208	2.65198e-07	0	0.0305188	HC	tpi:TREPR_0155	pyrroline-5-carboxylate reductase (EC:1.5.1.2);
N62_GI_0060641	5.64634e-08	0	0.0337906	HC	tpi:TREPR_0040	-
N67_GI_0081963	0	5.18657e-07	0.0408539	GH	tped:TPE_2657	ATP/GTP-binding protein;
N62_GI_0092471	1.83788e-07	0	0.0208199	HC	tped:TPE_2456	4-alpha-glucanotransferase (EC:2.4.1.25);
N80_GI_0059392	4.5831e-08	0	0.0204668	HC	tped:TPE_2398	hypothetical protein (A)
N47_GI_0032520	3.46433e-08	0	0.0259614	HC	tped:TPE_2398	hypothetical protein (A)
N68_GI_0058911	2.05162e-08	0	0.0204868	HC	tped:TPE_2398	hypothetical protein (A)
Z0008_GI_0049863	0	3.02868e-08	0.0326876	GH	tped:TPE_1775	hypothetical protein (A)
Z0014_GI_0131645	0	7.6838e-08	0.0424832	GH	tped:TPE_1744	hypothetical protein (A)
N74_GI_0042850	2.29567e-08	0	0.0204668	HC	tped:TPE_1285	DNA helicase (A)
N54_GI_0056781	5.60421e-07	9.08603e-08	0.0329852	HC	tped:TPE_0903	-
N62_GI_0035582	0	0	0.0451526	HC	tped:TPE_0199	hypothetical protein (A)
Z0015_GI_0118183	0	0	0.0256037	HC	tor:R615_05615	ABC transporter substrate-binding protein;
N62_GI_0050896	0	0	0.0451526	HC	tol:TOL_3502	type I restriction system adenine methylase HsdM;
N47_GI_0000131	4.60525e-06	2.06634e-07	0.0403397	HC	toc:Toce_2212	flavin reductase domain-containing FMN-binding protein (A)
N62_GI_0068619	3.67557e-08	0	0.0204868	HC	toc:Toce_2129	inosine-5'-monophosphate dehydrogenase (EC:1.1.1.205);
Z0025_GI_0085873	0	0	0.0256037	HC	toc:Toce_2040	V-type ATPase subunit D;
N80_GI_0049593	6.67944e-07	0	0.0402244	HC	toc:Toce_2031	pyruvate dehydrogenase (acetyl-transferring) E1 component subunit alpha (EC:1.2.4.1);
N67_GI_0093212	4.04208e-07	0	0.00392175	HC	toc:Toce_2028	catalytic domain of components of various dehydrogenase complexes;
N62_GI_0086262	3.43563e-07	0	0.0272991	HC	toc:Toce_2000	PAS modulated Fis family sigma-54-specific transcriptional regulator (A)
N54_GI_0036001	1.31868e-07	0	0.0266301	HC	toc:Toce_1788	Na+/H+ antiporter NhaC (A)
N54_GI_0042627	1.03859e-07	0	0.0266301	HC	toc:Toce_1705	polysaccharide pyruvyl transferase CsaB (A)
N62_GI_0051067	4.52103e-08	0	0.00872775	HC	toc:Toce_1473	imidazolonepropionase (EC:3.5.2.7);
N54_GI_0062509	2.8643e-07	0	0.0119896	HC	toc:Toce_1462	cobalamin B12-binding domain-containing protein (A)
N62_GI_0084505	5.01812e-08	0	0.0204868	HC	toc:Toce_1451	amino acid carrier protein;
N54_GI_0066110	5.03594e-07	5.23415e-08	0.0150957	HC	toc:Toce_1430	catalytic domain of components of various dehydrogenase complexes;
Z0029_GI_0089405	0	0	0.0256037	HC	toc:Toce_1418	transposase IS4 family protein (A)
N62_GI_0046200	2.76554e-07	0	0.0221693	HC	toc:Toce_1400	TrkA-N domain-containing protein;
N54_GI_0054272	1.78684e-07	0	0.00309977	HC	toc:Toce_1370	protein-export membrane protein SecF;
N68_GI_0004087	8.96354e-07	0	0.0381428	HC	toc:Toce_1310	Exodeoxyribonuclease VII large subunit (EC:3.1.11.6);
N47_GI_0006879	4.75025e-06	1.86767e-07	0.0244924	HC	toc:Toce_1200	methylmalonyl-CoA mutase (EC:5.4.99.2);
N54_GI_0076035	6.61722e-07	0	0.0108837	HC	toc:Toce_1199	cobalamin B12-binding domain-containing protein;
N54_GI_0076015	2.16306e-07	0	0.0272991	HC	toc:Toce_1166	cellulase (EC:3.2.1.4);
N47_GI_0001195	3.56054e-06	1.43829e-07	0.0301951	HC	toc:Toce_1157	isopentenyl-diphosphate delta-isomerase (EC:5.3.3.2);
N47_GI_0010630	4.44558e-06	2.99242e-07	0.0344484	HC	toc:Toce_1145	FAD-dependent pyridine nucleotide-disulfide oxidoreductase (A)
Z0008_GI_0112747	0	0	0.0256037	HC	toc:Toce_1065	signal recognition particle subunit FFH/SRP54 (srp54);
Z0025_GI_0099687	0	0	0.0256037	HC	toc:Toce_1063	signal recognition particle-docking protein FtsY;
Z0014_GI_0008042	0	2.5552e-07	0.0333603	GH	toc:Toce_0933	RNA polymerase sigma-70 subunit RpoD;
Z0025_GI_0078734	0	0	0.0256037	HC	toc:Toce_0931	DNA primase;
N54_GI_0056711	1.76903e-07	0	0.00872775	HC	toc:Toce_0863	hypothetical protein;
Z0014_GI_0049130	0	4.28997e-07	0.0259684	GH	toc:Toce_0614	binding-protein-dependent transport system inner membrane protein;
N62_GI_0072822	5.38689e-07	0	0.00480669	HC	toc:Toce_0515	glycerol 2-dehydrogenase (NAD+) (EC:1.1.1.6);
N62_GI_0044670	4.70621e-07	0	0.0339324	HC	toc:Toce_0376	2-oxopent-4-enoate hydratase (EC:4.1.1.77 4.2.1.80);
N47_GI_0001091	4.52443e-06	0	0.00650268	HC	tnr:Thena_1521	NLP/P60 protein (A)
Z0025_GI_0100534	0	0	0.0256037	HC	tnr:Thena_0089	peptidase U32;
N47_GI_0002523	3.05769e-06	0	0.0202268	HC	tna:CTN_0650	2-amino-4-hydroxy-6-hydroxymethyldihydropteridine pyrophosphokinase;
N54_GI_0001769	0	0	0.0451526	HC	tmz:Tmz1t_1252	50S ribosomal protein L33;
N47_GI_0023832	0	0	0.0451526	HC	tmt:Tmath_1716	TRAP dicarboxylate transporter subunit DctM (A)
N54_GI_0090598	1.71237e-07	0	0.0176073	HC	tmt:Tmath_1151	DNA repair protein RecN;
N47_GI_0017234	4.80639e-07	0	0.0402244	HC	tmt:Tmath_0666	Ribulose-phosphate 3-epimerase (EC:5.1.3.1);
N54_GI_0048996	5.94432e-08	0	0.0138854	HC	tmt:Tmath_0237	glucuronate isomerase (EC:5.3.1.12);
Z0008_GI_0119045	0	0	0.0256037	HC	tmt:Tmath_0102	recombination protein RecR;
N62_GI_0019115	0	0	0.0451526	HC	tmt:Tmath_0086	hypothetical protein (A)
N74_GI_0081894	2.7326e-07	3.88909e-08	0.0304133	HC	tmr:Tmar_2091	methyl-accepting chemotaxis sensory transducer;
N62_GI_0040480	2.18163e-07	0	0.0171353	HC	tmr:Tmar_1868	anion transporter;
N67_GI_0008325	0	7.23813e-07	0.0180993	GH	tmr:Tmar_1638	glycerol kinase (EC:2.7.1.30);
N62_GI_0061321	3.54742e-07	0	0.0264934	HC	tmr:Tmar_0793	transferase (A)
N62_GI_0093997	1.72762e-06	0	0.0128471	HC	tmr:Tmar_0471	ABC transporter;
N62_GI_0054176	7.21629e-08	0	0.003451	HC	tmr:Tmar_0297	peptidase M20 (A)
N47_GI_0001508	3.98614e-06	3.86067e-07	0.0244924	HC	tmo:TMO_c0196	binding-protein-dependent transport system inner membrane protein;
N67_GI_0071728	0	0	0.0451526	HC	tmo:TMO_1459	hypothetical protein (A)
Z0015_GI_0021550	0	6.18168e-07	0.0259684	GH	tmb:Thimo_3602	nucleotide sugar dehydrogenase;
N62_GI_0050121	2.91032e-07	6.01683e-08	0.0194242	HC	tmb:Thimo_1753	RHS repeat-associated core domain-containing protein (A)
Z0012_GI_0057910	0	0	0.0256037	HC	tma:TM0954	transketolase, N-terminal subunit;
N62_GI_0059555	1.2901e-07	0	0.003451	HC	tma:TM0115	sugar ABC transporter ATP-binding protein;
N62_GI_0048159	6.17843e-07	1.30822e-07	0.0127238	HC	tlt:OCC_04610	L-threonine 3-dehydrogenase (EC:1.1.1.103);
N47_GI_0001412	3.55777e-06	0	0.0119896	HC	tli:Tlie_1376	maf protein;
N47_GI_0002742	5.53311e-06	1.92671e-07	0.0197476	HC	tli:Tlie_1364	carbon starvation protein CstA;
N47_GI_0008746	4.09982e-06	1.61137e-07	0.0403397	HC	tli:Tlie_1332	amino acid ABC transporter ATP-binding protein;
N62_GI_0084492	2.53671e-07	0	0.003451	HC	tli:Tlie_0156	transporter, NhaC family (TC 2.A.35) (A)
N85_GI_0030554	3.34077e-08	6.48392e-07	0.0188897	GH	tkm:TK90_2515	exosortase system-associated amidotransferase 1 (EC:6.3.5.4);
N47_GI_0045322	0	0	0.0451526	HC	tki:TKV_c24630	small-conductance mechanosensitive channel;
N47_GI_0001648	3.74857e-06	0	0.0188897	HC	tki:TKV_c19600	electron bifurcating hydrogenase subunit HydC (EC:1.12.1.3);
N47_GI_0038504	4.72732e-07	0	0.0123274	HC	tki:TKV_c19060	transposase, IS4 family (A)
N47_GI_0000060	4.31651e-06	5.19705e-08	0.0244924	HC	tki:TKV_c17900	long-chain-fatty-acid--CoA ligase LcfB (EC:6.2.1.3);
N80_GI_0074979	1.23939e-07	0	0.0340967	HC	tki:TKV_c13230	phosphatidate cytidylyltransferase CdsA (EC:2.7.7.41);
N54_GI_0073527	3.65925e-07	0	0.0161704	HC	tki:TKV_c12870	-
N85_GI_0043471	1.17925e-08	7.72137e-07	0.0465486	GH	tki:TKV_c09910	chaperone protein DnaK;
N54_GI_0017755	4.10554e-07	0	0.0259614	HC	tki:TKV_c06520	ABC-type nitrate/sulfonate/bicarbonate transport system, ATPase component;
N85_GI_0079635	5.69748e-07	1.14025e-07	0.0197476	HC	tki:TKV_c06360	ATP-dependent Clp protease proteolytic subunit (EC:3.4.21.92);
N62_GI_0053413	4.52356e-07	0	0.00264097	HC	tki:TKV_c01490	peptide chain release factor 1;
N54_GI_0019815	3.24265e-07	1.0747e-07	0.0370032	HC	tjr:TherJR_2875	polysaccharide pyruvyl transferase CsaB (A)
N47_GI_0008749	4.38584e-06	8.36268e-08	0.0234928	HC	tjr:TherJR_2668	inner-membrane translocator;
N80_GI_0050504	3.4919e-07	0	0.0180993	HC	tjr:TherJR_2548	maf protein;
N54_GI_0073885	1.22923e-07	0	0.015185	HC	tjr:TherJR_2398	hypothetical protein;
N80_GI_0061579	1.37841e-07	0	0.0461934	HC	tjr:TherJR_2398	hypothetical protein;
N47_GI_0003686	4.83921e-06	3.04272e-07	0.0216596	HC	tjr:TherJR_2152	cell division protein FtsZ;
Z0025_GI_0103317	0	0	0.0256037	HC	tjr:TherJR_1865	MutS2 family protein;
N54_GI_0060804	1.59819e-07	0	0.0337906	HC	tjr:TherJR_1666	tyrosine recombinase XerD;
N47_GI_0006453	4.12363e-06	1.4478e-07	0.0356784	HC	tjr:TherJR_0775	chaperonin GroEL;
N54_GI_0033333	5.60789e-07	9.27191e-08	0.0411379	HC	tjr:TherJR_0088	PSP1 domain-containing protein (A)
Z0012_GI_0053749	0	0	0.0256037	HC	tit:Thit_2240	UDP-N-acetylglucosamine pyrophosphorylase (EC:2.3.1.157);
N54_GI_0058718	1.20361e-07	0	0.0310642	HC	tit:Thit_2233	transcription-repair coupling factor;
Z0012_GI_0058526	0	0	0.0256037	HC	tit:Thit_2021	translation elongation factor G;
N54_GI_0071504	3.04073e-07	7.72839e-08	0.0403397	HC	tit:Thit_1907	phosphoglucosamine mutase (EC:5.4.2.10);
N54_GI_0079381	1.52673e-07	0	0.0092005	HC	tit:Thit_1195	membrane-associated zinc protein metalloprotease;
Z0008_GI_0123567	0	0	0.0256037	HC	tit:Thit_0855	GTP-binding protein Obg/CgtA;
N54_GI_0063213	2.55502e-07	0	0.0176073	HC	tit:Thit_0512	sigma 54 modulation protein/30S ribosomal protein S30EA;
N67_GI_0085406	9.08417e-08	0	0.0425372	HC	tit:Thit_0126	peptide chain release factor 1;
N62_GI_0017171	4.4035e-07	0	0.0402244	HC	tid:Thein_2154	methionyl-tRNA formyltransferase;
Z0008_GI_0057431	0	0	0.0256037	HC	tid:Thein_2054	amidohydrolase (EC:3.5.1.47) (A)
N62_GI_0040476	2.37267e-07	0	0.0134329	HC	tid:Thein_1420	pyruvate flavodoxin/ferredoxin oxidoreductase domain-containing protein;
N47_GI_0002137	4.39696e-06	1.72195e-07	0.0403397	HC	tid:Thein_1245	SufBD protein;
Z0008_GI_0139544	0	0	0.0256037	HC	tid:Thein_0432	UDP-N-acetylenolpyruvoylglucosamine reductase (EC:1.1.1.158);
N67_GI_0115503	8.69047e-08	0	0.0204868	HC	thl:TEH_23180	hypothetical protein;
Z0008_GI_0028053	0	0	0.0256037	HC	thl:TEH_19020	type I restriction-modification system DNA methylase (EC:2.1.1.-);
N54_GI_0056188	1.84081e-07	0	0.0337906	HC	thl:TEH_10840	oxidoreductase (A)
Z0008_GI_0123115	0	0	0.0256037	HC	thl:TEH_06590	putative glycerophosphotransferase (EC:2.7.8.-);
N62_GI_0048475	4.29728e-07	0	0.0245681	HC	the:GQS_04085	glucose-6-phosphate isomerase (EC:5.3.1.9);
Z0014_GI_0000908	0	2.29356e-07	0.0333603	GH	thc:TCCBUS3UF1_5140	guanylate kinase;
Z0015_GI_0083596	0	0	0.0256037	HC	tgr:Tgr7_3083	ABC transporter;
Z0029_GI_0045508	0	0	0.0256037	HC	tgr:Tgr7_3082	binding-protein-dependent transport system inner membrane protein;
N54_GI_0076426	0	0	0.0451526	HC	tga:TGAM_0800	M42 family glutamyl aminopeptidase, de-blocking aminopeptidase;
Z0029_GI_0116139	0	0	0.0256037	HC	tfo:BFO_3358	glucose-6-phosphate isomerase;
N85_GI_0043232	0	0	0.0451526	HC	tfo:BFO_3265	hypothetical protein (A)
N67_GI_0000232	9.38254e-07	3.15693e-06	0.0356784	GH	tfo:BFO_3059	hypothetical protein;
N67_GI_0020275	8.72292e-07	3.75988e-06	0.0127238	GH	tfo:BFO_3010	peptidase, S41 family;
Z0026_GI_0003135	8.03682e-07	3.06762e-06	0.0304133	GH	tfo:BFO_2985	TonB-linked outer membrane protein, SusC/RagA family (A)
N67_GI_0010952	1.96694e-07	4.12379e-06	0.0194242	GH	tfo:BFO_2889	hypothetical protein (A)
N54_GI_0009866	8.05171e-08	0	0.00195836	HC	tfo:BFO_2812	TonB-linked outer membrane protein, SusC/RagA family (A)
Z0023_GI_0034437	0	4.74452e-08	0.0424832	GH	tfo:BFO_2806	carbohydrate kinase, FGGY family protein;
N67_GI_0020289	8.56062e-07	4.56619e-06	0.0445108	GH	tfo:BFO_2770	peptidase, S54 family (A)
N67_GI_0013872	9.54006e-07	2.89495e-06	0.0365049	GH	tfo:BFO_2647	hypothetical protein (A)
Z0015_GI_0101585	0	0	0.0256037	HC	tfo:BFO_2562	TonB-linked outer membrane protein, SusC/RagA family (A)
N54_GI_0026575	0	4.44428e-06	0.0305188	GH	tfo:BFO_2318	aspartate--ammonia ligase;
N91_GI_0037569	3.45288e-07	0	0.0219898	HC	tfo:BFO_2300	RND family efflux transporter MFP subunit;
Z0008_GI_0095755	2.16283e-07	0	0.0219898	HC	tfo:BFO_2299	efflux ABC transporter permease;
Z0014_GI_0044659	1.90544e-08	3.39226e-06	0.0119896	GH	tfo:BFO_2219	ApbE family protein;
N67_GI_0010980	6.28411e-07	3.01309e-06	0.0220182	GH	tfo:BFO_2217	TonB-dependent receptor (A)
N67_GI_0046831	2.10541e-07	0	0.000223972	HC	tfo:BFO_2206	SusD family protein (A)
Z0016_GI_0004863	0	1.04683e-06	0.00232841	GH	tfo:BFO_2148	peptidase, M23 family (A)
Z0029_GI_0156055	0	1.29301e-07	0.00986171	GH	tfo:BFO_2075	CobN/magnesium chelatase domain-containing protein;
Z0012_GI_0095443	0	0	0.0256037	HC	tfo:BFO_2014	SusD family protein (A)
N47_GI_0040745	0	0	0.0451526	HC	tfo:BFO_1965	site-specific recombinase, phage integrase family (A)
N47_GI_0052084	0	0	0.0451526	HC	tfo:BFO_1923	glycosyl hydrolase family 20, catalytic domain-containing protein;
N85_GI_0058650	0	0	0.0451526	HC	tfo:BFO_1890	hypothetical protein;
Z0014_GI_0000103	4.7962e-08	8.02895e-07	0.0188897	GH	tfo:BFO_1878	hypothetical protein (A)
Z0016_GI_0016346	0	1.45048e-07	0.0141773	GH	tfo:BFO_1858	RHS repeat-associated core domain-containing protein (A)
N67_GI_0000403	8.63612e-07	5.13069e-06	0.0304133	GH	tfo:BFO_1849	recombination factor protein RarA;
N74_GI_0101914	1.7046e-07	3.40884e-06	0.0172119	GH	tfo:BFO_1847	hypothetical protein (A)
N67_GI_0000302	4.9835e-08	3.06205e-06	0.0370032	GH	tfo:BFO_1797	SusD family protein (A)
N74_GI_0056359	2.41341e-08	2.0137e-06	0.037253	GH	tfo:BFO_1796	TonB-linked outer membrane protein, SusC/RagA family (A)
N74_GI_0086357	0	2.20265e-06	0.0176073	GH	tfo:BFO_1755	pyridine nucleotide-disulfide oxidoreductase (A)
N54_GI_0068335	2.07817e-07	0	0.0204868	HC	tfo:BFO_1594	cupin domain-containing protein (A)
N62_GI_0148156	8.38394e-07	1.25175e-07	0.00210234	HC	tfo:BFO_1487	alcohol dehydrogenase, iron-dependent;
N67_GI_0012476	6.97498e-07	4.11411e-06	0.0244924	GH	tfo:BFO_1468	putative GTP diphosphokinase;
N54_GI_0050889	0	0	0.0451526	HC	tfo:BFO_1426	ABC transporter ATP-binding protein;
N67_GI_0001972	9.60082e-07	4.11209e-06	0.0356784	GH	tfo:BFO_1415	hypothetical protein (A)
Z0008_GI_0047431	0	1.90782e-06	0.00411279	GH	tfo:BFO_1272	hypothetical protein (A)
N82_GI_0039162	0	0	0.0451526	HC	tfo:BFO_1269	hypothetical protein (A)
Z0023_GI_0072529	0	1.00484e-06	0.015185	GH	tfo:BFO_1267	hypothetical protein (A)
Z0008_GI_0047440	0	1.02145e-06	0.00313783	GH	tfo:BFO_1264	hypothetical protein (A)
Z0008_GI_0081335	0	1.66953e-06	0.00350673	GH	tfo:BFO_1253	putative lipoprotein (A)
Z0008_GI_0026392	0	3.49248e-06	0.00966847	GH	tfo:BFO_1252	conjugation system ATPase, TraG family (A)
Z0026_GI_0033074	2.14119e-07	6.88242e-07	0.04904	GH	tfo:BFO_1252	conjugation system ATPase, TraG family (A)
Z0016_GI_0033651	0	1.21374e-06	0.0160153	GH	tfo:BFO_1252	conjugation system ATPase, TraG family (A)
N82_GI_0025332	0	0	0.0451526	HC	tfo:BFO_1244	relaxase/mobilization nuclease domain-containing protein (A)
Z0023_GI_0024601	0	1.26161e-06	0.00350673	GH	tfo:BFO_1244	relaxase/mobilization nuclease domain-containing protein (A)
Z0008_GI_0026402	0	2.84156e-06	0.00411279	GH	tfo:BFO_1243	TraG family protein (A)
N74_GI_0138065	4.2647e-07	0	0.000413143	HC	tfo:BFO_1110	transposase, IS116/IS110/IS902 family (A)
N47_GI_0003407	1.74293e-06	7.43061e-07	0.04904	HC	tfo:BFO_1090	acyl carrier protein;
N67_GI_0000285	4.38313e-08	2.34499e-06	0.0194242	GH	tfo:BFO_1050	UDP-N-acetylglucosamine 2-epimerase;
N91_GI_0061521	1.70706e-08	0	0.0204868	HC	tfo:BFO_1024	TonB-linked outer membrane protein, SusC/RagA family (A)
N91_GI_0050207	3.61571e-08	0	0.003451	HC	tfo:BFO_1024	TonB-linked outer membrane protein, SusC/RagA family (A)
Z0008_GI_0105358	0	1.92994e-06	0.00232841	GH	tfo:BFO_0962	oxaloacetate decarboxylase subunit beta;
N47_GI_0052969	0	0	0.0451526	HC	tfo:BFO_0866	efflux ABC transporter permease (A)
Z0016_GI_0034011	0	6.67309e-07	0.00825616	GH	tfo:BFO_0860	ABC transporter ATP-binding protein;
Z0014_GI_0134212	0	8.45218e-08	0.00986171	GH	tfo:BFO_0760	prolipoprotein diacylglyceryl transferase (A)
N74_GI_0072290	3.32916e-07	3.00526e-06	0.0158261	GH	tfo:BFO_0711	alpha-L-rhamnosidase N-terminal domain-containing protein;
N67_GI_0039993	5.31222e-08	0	0.015185	HC	tfo:BFO_0631	putative modification methylase HaeIII;
N68_GI_0083203	3.92749e-06	6.33767e-05	0.0279287	GH	tfo:BFO_0597	HipA-like C-terminal domain-containing protein;
N67_GI_0002040	9.45246e-08	3.37656e-06	0.0194242	GH	tfo:BFO_0586	RNA polymerase sigma-70 factor;
N67_GI_0080089	8.69152e-08	0	0.0217043	HC	tfo:BFO_0574	hypothetical protein (A)
N91_GI_0045715	2.08308e-06	4.2428e-07	0.0173929	HC	tfo:BFO_0535	hypothetical protein (A)
Z0014_GI_0092049	0	9.11739e-07	0.00323885	GH	tfo:BFO_0535	hypothetical protein (A)
N91_GI_0030154	8.70032e-07	3.61404e-06	0.0290395	GH	tfo:BFO_0535	hypothetical protein (A)
N67_GI_0027568	8.49576e-08	0	0.0344484	HC	tfo:BFO_0499	TonB-linked outer membrane protein, SusC/RagA family (A)
N67_GI_0027566	1.70467e-07	0	0.0421688	HC	tfo:BFO_0497	peptidase, S9A/B/C family, catalytic domain-containing protein (A)
N67_GI_0005189	3.28064e-07	2.13761e-06	0.0301951	GH	tfo:BFO_0491	Tat pathway signal sequence domain-containing protein (A)
Z0008_GI_0061481	0	1.89209e-06	0.00113554	GH	tfo:BFO_0479	putative bifunctional adenosylcobalamin biosynthesis protein CobU;
N67_GI_0013971	1.07056e-06	3.19641e-06	0.0445108	GH	tfo:BFO_0463	efflux ABC transporter permease;
N47_GI_0012466	1.39054e-08	1.6081e-06	0.0234928	GH	tfo:BFO_0462	efflux ABC transporter permease;
N67_GI_0001302	6.54348e-07	2.59e-06	0.0290395	GH	tfo:BFO_0445	YhcH/YjgK/YiaL family protein (A)
Z0025_GI_0083203	0	0	0.0256037	HC	tfo:BFO_0414	HAD hydrolase;
N74_GI_0097279	3.96352e-08	6.65015e-06	0.0188897	GH	tfo:BFO_0347	signal peptidase I;
Z0016_GI_0014165	0	7.94144e-07	0.00350673	GH	tfo:BFO_0282	hypothetical protein (A)
Z0008_GI_0068657	3.06647e-06	2.20965e-07	0.0370032	HC	tfo:BFO_0271	hypothetical protein;
N67_GI_0001328	1.52144e-07	2.30744e-06	0.0132716	GH	tfo:BFO_0217	carbohydrate kinase, FGGY family protein;
Z0014_GI_0160891	0	1.26485e-07	0.00986171	GH	tfo:BFO_0211	DNA ligase;
Z0014_GI_0007861	0	8.41969e-07	0.00120808	GH	tfo:BFO_0153	efflux ABC transporter permease;
N47_GI_0006545	2.49156e-08	9.60375e-07	0.0241158	GH	tfo:BFO_0151	efflux ABC transporter permease;
N47_GI_0044032	0	0	0.0451526	HC	tfo:BFO_0151	efflux ABC transporter permease;
N67_GI_0015816	8.82695e-07	3.77791e-06	0.0445108	GH	tfo:BFO_0120	adenylosuccinate lyase;
N85_GI_0111501	3.10588e-08	0	0.0204868	HC	tfo:BFO_0112	hypothetical protein (A)
N82_GI_0019244	8.17335e-07	3.88853e-06	0.0365049	GH	tfo:BFO_0036	glycosyltransferase, group 2 family protein (A)
N80_GI_0051831	4.12694e-07	0	0.00140848	HC	tex:Teth514_2006	hypothetical protein (A)
N54_GI_0095972	2.60378e-07	0	0.0212995	HC	tex:Teth514_1460	radical SAM domain-containing protein;
N62_GI_0118888	2.19905e-08	0	0.0204868	HC	tex:Teth514_1222	N-6 DNA methylase;
N54_GI_0015979	0	0	0.0451526	HC	tex:Teth514_1222	N-6 DNA methylase;
N54_GI_0030827	0	0	0.0451526	HC	tex:Teth514_1218	hypothetical protein;
N62_GI_0029575	5.02605e-07	7.06601e-08	0.0435706	HC	tex:Teth514_0280	-
N54_GI_0046570	3.82709e-07	0	0.0251441	HC	tde:TDE2411	glycogen phosphorylase (EC:2.4.1.1);
Z0025_GI_0082772	0	0	0.0256037	HC	tde:TDE1659	alanyl-tRNA synthetase (EC:6.1.1.7);
N82_GI_0019343	2.08426e-08	0	0.0204868	HC	tde:TDE1337	hypothetical protein (A)
Z0023_GI_0084369	1.21992e-07	1.61307e-06	0.049102	GH	tde:TDE1113	hypothetical protein (A)
N80_GI_0049818	2.1828e-08	0	0.0204868	HC	tde:TDE1061	ABC transporter ATP-binding protein/peptidase;
Z0025_GI_0072855	0	0	0.0256037	HC	tde:TDE0675	hypothetical protein (A)
N54_GI_0075702	2.58265e-07	0	0.0217043	HC	tde:TDE0675	hypothetical protein (A)
N62_GI_0053122	1.6212e-07	0	0.0266301	HC	tde:TDE0005	L-threonine aldolase (EC:4.1.2.5);
N47_GI_0001538	4.35159e-06	6.83717e-08	0.00978546	HC	tco:Theco_3725	4-diphosphocytidyl-2-C-methyl-D-erythritol kinase;
N62_GI_0125081	2.82658e-07	0	0.0272991	HC	tco:Theco_3630	dihydroxyacetone kinase;
N62_GI_0057693	4.19608e-07	6.4753e-08	0.00600808	HC	tco:Theco_3365	sugar ABC transporter substrate-binding protein;
Z0025_GI_0083188	0	0	0.0256037	HC	tco:Theco_3209	sugar ABC transporter permease;
N80_GI_0082611	2.08235e-07	0	0.003451	HC	tco:Theco_2993	rhamnose ABC transporter substrate-binding protein;
N47_GI_0001243	3.35287e-06	1.18675e-07	0.0301951	HC	tco:Theco_2180	serine/threonine protein kinase;
N62_GI_0039123	4.51009e-07	1.45808e-07	0.0453607	HC	tco:Theco_1937	purine nucleoside phosphorylase I;
N62_GI_0058625	4.47562e-07	0	0.003452	HC	tco:Theco_1819	tRNA nucleotidyltransferase/poly(A) polymerase;
Z0025_GI_0112368	0	0	0.0256037	HC	tco:Theco_1751	cystathionine beta-lyase family protein (A)
N47_GI_0048219	0	0	0.0451526	HC	tco:Theco_1656	HAMP domain-containing protein,histidine kinase;
Z0025_GI_0081466	0	0	0.0256037	HC	tco:Theco_1088	dehydrogenase (A)
N67_GI_0025534	2.61649e-07	0	0.0461934	HC	tco:Theco_0557	beta-galactosidase/beta-glucuronidase;
Z0025_GI_0125161	0	0	0.0256037	HC	tco:Theco_0216	NAD-dependent DNA ligase;
N62_GI_0077056	4.59128e-07	0	0.00742399	HC	tco:Theco_0188	cell division ATP-binding protein FtsE;
N47_GI_0001958	4.12381e-06	7.10898e-08	0.0356784	HC	tbo:Thebr_1937	Porphobilinogen synthase (EC:4.2.1.24);
N54_GI_0021335	3.73724e-07	0	0.0425095	HC	tbo:Thebr_1771	8-oxoguanine DNA glycosylase domain-containing protein;
Z0025_GI_0084454	0	0	0.0256037	HC	tbo:Thebr_1692	trigger factor;
N67_GI_0103194	3.77349e-08	0	0.0204868	HC	tbo:Thebr_1601	chromosome segregation ATPase-like protein (A)
N47_GI_0001645	3.6364e-06	1.51607e-07	0.0194242	HC	tbo:Thebr_1498	Fe-S cluster domain-containing protein (A)
N54_GI_0049054	2.7823e-07	0	0.00835043	HC	tbo:Thebr_1430	heat-inducible transcription repressor HrcA;
N62_GI_0093611	2.13214e-06	2.37268e-07	0.0150957	HC	tbo:Thebr_1108	xylose isomerase domain-containing protein;
N47_GI_0019266	4.80572e-06	4.77338e-08	0.0188897	HC	tbo:Thebr_1022	Orn/Lys/Arg decarboxylase major region (A)
Z0025_GI_0081499	0	0	0.0256037	HC	tbo:Thebr_0843	RNA polymerase sigma-E factor;
N62_GI_0034471	5.7353e-07	1.71599e-07	0.0301951	HC	tbo:Thebr_0761	RNA polymerase sigma factor RpoD;
N62_GI_0110757	4.12239e-07	0	0.0109263	HC	tbo:Thebr_0704	TrmA family RNA methyltransferase;
Z0025_GI_0106947	0	0	0.0256037	HC	tbo:Thebr_0701	6-phosphofructokinase;
N54_GI_0069989	2.23885e-07	3.19758e-08	0.0435706	HC	tbi:Tbis_2022	cellulose-binding family II protein (A)
N62_GI_0031304	3.90454e-07	0	0.0108837	HC	tbe:Trebr_2549	PfkB domain-containing protein;
N80_GI_0070161	0	0	0.0451526	HC	tbe:Trebr_2535	hypothetical protein (A)
Z0014_GI_0010544	0	9.33842e-08	0.0259684	GH	tbe:Trebr_2402	hypothetical protein (A)
N54_GI_0062156	3.61875e-07	9.59618e-08	0.00477448	HC	tbe:Trebr_2387	hypothetical protein;
N54_GI_0025869	8.0863e-08	0	0.00872775	HC	tbe:Trebr_2368	Galactose-1-phosphate uridylyltransferase (EC:2.7.7.12);
Z0008_GI_0121102	0	9.07189e-08	0.0141773	GH	tbe:Trebr_2355	sulfatase (A)
N62_GI_0049245	5.03466e-07	8.67346e-08	0.00998096	HC	tbe:Trebr_2117	67 kDa myosin-cross-reactive antigen family protein;
N54_GI_0060469	7.89287e-07	0	0.00966847	HC	tbe:Trebr_2116	TetR family transcriptional regulator (A)
N67_GI_0042218	0	0	0.0451526	HC	tbe:Trebr_2055	glycosyltransferase family protein (A)
Z0015_GI_0033891	0	0	0.0256037	HC	tbe:Trebr_2052	polysaccharide biosynthesis protein (A)
Z0008_GI_0127630	0	0	0.0256037	HC	tbe:Trebr_2038	L-lactate dehydrogenase (EC:1.1.1.27);
N54_GI_0084157	1.03027e-07	0	0.0204868	HC	tbe:Trebr_2037	class II fumarate hydratase (EC:4.2.1.2);
Z0014_GI_0012022	0	3.5441e-08	0.0333603	GH	tbe:Trebr_2034	FAD dependent oxidoreductase;
Z0014_GI_0035477	0	3.95411e-07	0.0259684	GH	tbe:Trebr_2027	YidE/YbjL duplication;
Z0014_GI_0083505	0	5.13817e-07	0.00218161	GH	tbe:Trebr_1897	MATE efflux family protein (A)
N62_GI_0053908	5.78993e-07	0	0.0465486	HC	tbe:Trebr_1792	helix-turn-helix domain-containing protein (A)
Z0014_GI_0000958	0	1.37553e-07	0.0424832	GH	tbe:Trebr_1126	hypothetical protein (A)
Z0025_GI_0121343	0	0	0.0256037	HC	tbe:Trebr_1079	arginine biosynthesis bifunctional protein ArgJ (EC:2.3.1.1);
Z0016_GI_0005881	0	2.66887e-07	0.00350673	GH	tbe:Trebr_1040	hypothetical protein (A)
N47_GI_0001947	4.3884e-06	2.67423e-07	0.0403397	HC	tbe:Trebr_0976	DtxR family iron (metal) dependent repressor (A)
N62_GI_0046156	4.99691e-07	1.41682e-07	0.045077	HC	tbe:Trebr_0758	acetolactate synthase large subunit, biosynthetic type (EC:2.2.1.6);
N62_GI_0085017	9.47499e-08	0	0.003451	HC	tbe:Trebr_0679	glucosamine--fructose-6-phosphate aminotransferase (EC:2.6.1.16);
N67_GI_0072781	5.56107e-07	1.90585e-07	0.045077	HC	tbe:Trebr_0567	cytochrome c biogenesis protein transmembrane region;
N67_GI_0139151	1.91687e-07	0	0.00541767	HC	tbe:Trebr_0513	Glutamate dehydrogenase (NADP(+)) (EC:1.4.1.4);
Z0023_GI_0087859	1.33475e-07	0	0.00847013	HC	tbe:Trebr_0468	ABC transporter permease;
N62_GI_0053021	1.93555e-07	0	0.00958796	HC	tbe:Trebr_0414	MATE efflux family protein (A)
Z0008_GI_0059326	1.01924e-08	1.21709e-07	0.049102	GH	tbe:Trebr_0399	ammonium transporter;
N47_GI_0028698	4.45377e-08	0	0.0340967	HC	tbe:Trebr_0399	ammonium transporter;
N67_GI_0005354	4.53411e-06	3.18008e-07	0.0301951	HC	tbe:Trebr_0398	glutamine synthetase catalytic subunit;
N62_GI_0059791	3.75181e-07	0	0.0264934	HC	tbe:Trebr_0344	ParB domain-containing protein nuclease (A)
Z0025_GI_0137865	0	0	0.0256037	HC	tbe:Trebr_0343	PP-loop domain-containing protein (A)
N62_GI_0030640	1.41696e-07	0	0.0208199	HC	tbe:Trebr_0238	phosphoenolpyruvate-protein phosphotransferase (EC:2.7.3.9);
Z0025_GI_0081692	0	0	0.0256037	HC	tbe:Trebr_0188	ABC transporter permease;
Z0026_GI_0018287	1.97768e-07	0	0.0421688	HC	tbe:Trebr_0139	solute carrier family 1 (glial high affinity glutamate transporter), member 2 (A)
N67_GI_0049165	0	0	0.0451526	HC	tbe:Trebr_0121	ABC transporter permease;
N62_GI_0076762	2.99656e-07	0	0.0425095	HC	tbe:Trebr_0096	L-threonine 3-dehydrogenase (EC:1.1.1.103);
N54_GI_0063714	2.65256e-07	0	0.00872775	HC	tbe:Trebr_0095	TRAP dicarboxylate transporter subunit DctP (A)
N62_GI_0070947	1.26414e-07	0	0.00872775	HC	tbe:Trebr_0094	tripartite AtP-independent periplasmic transporter subunit DctQ (A)
N54_GI_0052033	1.42088e-07	0	0.0160153	HC	tbe:Trebr_0093	TRAP dicarboxylate transporter subunit DctM (A)
N47_GI_0032709	7.75443e-08	0	0.0326876	HC	tbe:Trebr_0091	mannitol 2-dehydrogenase (EC:1.1.1.67);
N80_GI_0062738	2.86706e-07	1.03973e-07	0.0329852	HC	tbd:Tbd_1749	two component heavy metal response transcriptional regulator;
Z0008_GI_0005927	3.00003e-08	0	0.0408539	HC	taz:TREAZ_3610	putative extracellular solute-binding protein;
N47_GI_0028245	1.43849e-08	0	0.0204868	HC	taz:TREAZ_3360	argininosuccinate synthase (EC:6.3.4.5);
N62_GI_0057890	5.76728e-07	9.39248e-08	0.0216596	HC	taz:TREAZ_3205	glycerol kinase (EC:2.7.1.30);
Z0016_GI_0012712	0	1.1838e-06	0.00113554	GH	taz:TREAZ_3111	alpha-N-arabinofuranosidase (EC:3.2.1.55);
Z0008_GI_0107371	0	0	0.0256037	HC	taz:TREAZ_2972	glutaminase (A)
Z0008_GI_0122391	0	2.92262e-07	0.00986171	GH	taz:TREAZ_2967	beta-galactosidase (A)
Z0025_GI_0122445	0	0	0.0256037	HC	taz:TREAZ_2967	beta-galactosidase (A)
N62_GI_0015219	2.58608e-07	0	0.0134329	HC	taz:TREAZ_2886	ribulose-phosphate 3-epimerase (EC:5.1.3.1);
N68_GI_0026739	0	0	0.0451526	HC	taz:TREAZ_2702	khg/kdpg family aldolase/carbohydrate kinase;
N47_GI_0000997	4.52989e-06	0	0.0128471	HC	taz:TREAZ_2302	alkaline phosphatase synthesis transcriptional regulatory protein PhoP;
N62_GI_0021300	2.85534e-08	0	0.0337906	HC	taz:TREAZ_2144	hypothetical protein (A)
Z0008_GI_0027080	3.50455e-08	0	0.0408539	HC	taz:TREAZ_2074	alpha-L-rhamnosidase;
Z0008_GI_0128185	0	2.06329e-07	0.0272991	GH	taz:TREAZ_1451	-
Z0026_GI_0030915	0	0	0.0256037	HC	taz:TREAZ_0831	ribose transport system permease RbsC (A)
N62_GI_0045893	1.86519e-08	0	0.0204868	HC	taz:TREAZ_0795	CoxE family protein (A)
N85_GI_0006048	0	6.70942e-07	0.0425095	GH	taz:TREAZ_0721	YcsI protein (A)
N62_GI_0016641	2.10028e-07	0	0.0245681	HC	taz:TREAZ_0646	choline kinase (A)
Z0014_GI_0000397	0	7.72305e-08	0.0259684	GH	taz:TREAZ_0221	putative fructose-bisphosphate aldolase 1 (EC:4.1.2.13);
Z0025_GI_0084481	0	0	0.0256037	HC	taz:TREAZ_0220	L-fucose isomerase domain-containing protein (A)
Z0014_GI_0000398	0	1.06832e-07	0.0259684	GH	taz:TREAZ_0220	L-fucose isomerase domain-containing protein (A)
N62_GI_0040440	1.53825e-07	0	0.0208199	HC	taz:TREAZ_0119	AP superfamily (A)
Z0014_GI_0000666	0	0	0.0256037	HC	taz:TREAZ_0032	L-rhamnose 1-epimerase;
N47_GI_0001089	4.95669e-06	5.69764e-08	0.0188897	HC	tau:Tola_2978	ATP-dependent DNA helicase RecQ;
Z0014_GI_0064799	0	2.98797e-07	0.0259684	GH	tar:TALC_00781	putative oxidoreductases of the aldo/keto reductase family;
N47_GI_0000225	7.55487e-06	2.4831e-07	0.0194242	HC	tar:TALC_00568	thiamine biosynthesis protein ThiF, family 2;
N62_GI_0016639	2.99612e-07	0	0.0465486	HC	tar:TALC_00083	phosphoenolpyruvate phosphomutase (EC:5.4.2.9);
N54_GI_0041939	5.526e-06	2.44509e-07	0.0234928	HC	tap:GZ22_16325	hypothetical protein (A)
Z0008_GI_0110644	0	0	0.0256037	HC	tap:GZ22_16325	hypothetical protein (A)
N62_GI_0045616	2.78799e-07	0	0.00966847	HC	tap:GZ22_15350	peptide ABC transporter ATP-binding protein;
N80_GI_0080729	2.54669e-07	0	0.049102	HC	tap:GZ22_03500	alpha-L-rhamnosidase;
N47_GI_0003332	3.74215e-06	2.02153e-07	0.0241158	HC	tam:Theam_0813	Ureidoglycolate lyase (EC:4.3.2.3) (A)
Z0015_GI_0075645	0	0	0.0256037	HC	tai:Taci_1351	FhlB domain-containing flagellar protein;
Z0008_GI_0055478	0	9.39571e-07	0.00986171	GH	tai:Taci_0378	pyruvate ferredoxin/flavodoxin oxidoreductase;
N47_GI_0000181	4.98137e-06	1.33716e-07	0.0421688	HC	tai:Taci_0346	RnfABCDGE type electron transport complex subunit A;
Z0026_GI_0035943	0	7.20964e-07	0.0135076	GH	tai:Taci_0128	amino acid carrier protein (A)
Z0008_GI_0104668	0	4.73706e-07	0.00966847	GH	tai:Taci_0085	microcompartments protein (A)
N54_GI_0102018	5.22589e-07	0	0.0202268	HC	tai:Taci_0072	microcompartments protein;
N62_GI_0085965	2.41812e-07	0	0.0381428	HC	taf:THA_371	ABC-type multidrug/protein/lipid transporter, ATPase;
N47_GI_0011521	7.56742e-05	1.50439e-06	0.0220182	HC	taf:THA_1404	S-adenosylmethionine decarboxylase proenzyme;
Z0012_GI_0007838	0	0	0.0256037	HC	tae:TepiRe1_2841	chromosome partitioning protein;
N54_GI_0077401	1.03977e-07	0	0.003451	HC	tae:TepiRe1_2765	apurinic/apyrimidinic endonuclease (EC:3.1.11.2);
N47_GI_0001467	4.9661e-06	1.31335e-07	0.0301951	HC	tae:TepiRe1_2661	3-dehydroquinate synthase (EC:4.2.3.4);
N82_GI_0085339	3.4647e-07	0	0.0326876	HC	tae:TepiRe1_2545	Amino acid permease-associated region;
Z0008_GI_0097940	0	0	0.0256037	HC	tae:TepiRe1_2513	tRNA specific adenosine deaminase (EC:3.5.-.-);
N47_GI_0044860	3.04117e-07	0	0.0266301	HC	tae:TepiRe1_2425	6-phospho-beta-glucosidase A (EC:3.2.1.86);
Z0012_GI_0100432	0	0	0.0256037	HC	tae:TepiRe1_2417	PTS system, lactose/cellobiose family IIC subunit (EC:2.7.1.69);
N62_GI_0063532	5.59944e-07	8.12646e-08	0.0344484	HC	tae:TepiRe1_2403	NADPH-dependent FMN reductase (A)
Z0023_GI_0113019	0	0	0.0256037	HC	tae:TepiRe1_2196	Copper-exporting P-type ATPase A;
N67_GI_0074740	6.19172e-07	1.57045e-07	0.00762086	HC	tae:TepiRe1_2143	putative 2-oxoacid-flavodoxin fused oxidoreductase:conserved protein; 4Fe-4S cluster binding protein;
Z0025_GI_0111502	0	1.58478e-07	0.00986171	GH	tae:TepiRe1_2098	Amidohydrolase (EC:3.5.1.47) (A)
N47_GI_0001649	3.27259e-06	1.38775e-07	0.0435706	HC	tae:TepiRe1_2036	Histidine kinase (A)
N91_GI_0019938	0	0	0.0451526	HC	tae:TepiRe1_2005	2,3-diaminopropionate ammonia-lyase (EC:4.3.1.15);
N62_GI_0061876	5.13298e-07	6.43086e-08	0.0234928	HC	tae:TepiRe1_1758	Anaerobic sulfatase-maturating enzyme (EC:1.8.98.-);
N62_GI_0054132	4.58649e-07	1.43275e-07	0.0453607	HC	tae:TepiRe1_1679	Proprionate catabolism activator, Fis family (A)
N54_GI_0086723	2.30487e-07	0	0.0422918	HC	tae:TepiRe1_1625	Metal dependent phosphohydrolase (A)
N80_GI_0055306	3.64712e-07	0	0.0138854	HC	tae:TepiRe1_1144	Large terminase protein (A)
N54_GI_0094068	1.95178e-07	0	0.00872775	HC	tae:TepiRe1_1112	Transcriptional repressor, CopY family (A)
N47_GI_0040826	2.02979e-08	0	0.0204868	HC	tae:TepiRe1_0938	hypothetical protein (A)
N62_GI_0060643	1.34315e-07	0	0.0204668	HC	tae:TepiRe1_0808	methyl-galactoside transporter subunit ; periplasmic-binding component of ABC superfamily;
N62_GI_0130375	2.55906e-07	0	0.0259614	HC	tae:TepiRe1_0768	DNA polymerase III subunit alpha (EC:2.7.7.7);
Z0014_GI_0000329	0	3.0839e-07	0.00986171	GH	tae:TepiRe1_0606	hypothetical protein (A)
N54_GI_0141773	2.52292e-07	0	0.00708545	HC	tae:TepiRe1_0569	Sodium:dicarboxylate symporter (A)
N62_GI_0040334	4.25168e-07	0	0.0106545	HC	tae:TepiRe1_0488	Oligopeptide transport system permease protein AppC;
N80_GI_0054485	2.14193e-07	0	0.0408539	HC	tae:TepiRe1_0371	Oligopeptide/dipeptide ABC transporter, ATPase subunit (EC:3.6.3.24 3.6.3.31);
Z0025_GI_0105917	0	0	0.0256037	HC	tae:TepiRe1_0359	putative enzyme with DAC domain protein;
N54_GI_0020817	0	0	0.0451526	HC	tae:TepiRe1_0205	ribosomal protein L23;
N54_GI_0034190	1.73116e-07	0	0.0160153	HC	syx:SynWH7803_1030	bifunctional N-acetylglucosamine-1-phosphate uridyltransferase/glucosamine-1-phosphate acetyltransferase (EC:2.3.1.157 2.7.7.23);
N62_GI_0080209	4.27474e-08	0	0.0422918	HC	synp:Syn7502_02331	Eco57I restriction endonuclease (A)
N74_GI_0142096	2.62633e-07	0	0.0176073	HC	synp:Syn7502_01946	competence/damage-inducible protein CinA-like protein;
N62_GI_0081275	0	0	0.0451526	HC	syne:Syn6312_2176	hypothetical protein (A)
N62_GI_0081274	2.08824e-08	0	0.0204868	HC	syne:Syn6312_2175	DNA-methyltransferase Dcm;
N74_GI_0136411	6.63268e-08	0	0.00872775	HC	syn:sll8049	type I site-specific deoxyribonuclease chain R (A)
Z0008_GI_0087261	0	0	0.0256037	HC	sxy:BE24_12455	DNA gyrase subunit A;
N54_GI_0020839	6.15284e-07	0	0.003451	HC	swo:Swol_2307	30S ribosomal protein S13;
N47_GI_0002172	3.17511e-06	2.31307e-07	0.0268099	HC	swo:Swol_2290	bifunctional ornithine acetyltransferase/N-acetylglutamate synthase protein (EC:2.3.1.35 2.3.1.1);
N54_GI_0025115	6.23958e-08	0	0.0124384	HC	swo:Swol_2054	flavoprotein (A)
Z0008_GI_0053513	0	1.07413e-06	0.00986171	GH	swo:Swol_1976	regulators of stationary/sporulation gene expression (A)
N62_GI_0030629	7.92713e-08	0	0.0204868	HC	swo:Swol_1974	lipoate-protein ligase;
N62_GI_0042545	6.09988e-08	0	0.00708545	HC	swo:Swol_1934	acetyl-CoA C-acetyltransferase (EC:2.3.1.9);
Z0008_GI_0082523	0	0	0.0256037	HC	swo:Swol_1768	histidinol dehydrogenase (EC:1.1.1.23);
N62_GI_0056730	1.0415e-06	2.36608e-07	0.0101323	HC	swo:Swol_1744	acetyl-CoA hydrolase/transferase (A)
N62_GI_0071682	0	0	0.0451526	HC	swo:Swol_1410	hypothetical protein (A)
Z0025_GI_0130587	0	0	0.0256037	HC	swo:Swol_1302	threonine synthase (EC:4.2.3.1);
N54_GI_0117372	1.90536e-07	0	0.0408539	HC	swo:Swol_1281	carbamoyl-phosphate synthase large subunit;
N91_GI_0071381	3.97974e-07	0	0.0465486	HC	swo:Swol_1017	iron hydrogenase small subunit;
N80_GI_0058921	3.99755e-07	0	0.00946387	HC	swo:Swol_0431	antirepressor regulating drug resistance signal transduction N-terminal membrane component-like protein (A)
N67_GI_0000212	7.65403e-07	2.56041e-06	0.0297601	GH	swd:Swoo_0707	hypothetical protein (A)
N67_GI_0000213	7.35243e-07	2.67603e-06	0.045077	GH	swd:Swoo_0706	hypothetical protein (A)
N67_GI_0080120	2.78108e-08	0	0.0204868	HC	swa:A284_01050	putative nucleotidase (A)
N54_GI_0059418	3.15873e-08	0	0.0204868	HC	svl:Strvi_4975	Inositol 2-dehydrogenase/D-chiro-inositol 3-dehydrogenase;
N62_GI_0147407	1.77709e-07	0	0.0266301	HC	sut:SAT0131_00376	hypothetical protein (A)
N67_GI_0052503	3.77581e-08	1.8867e-06	0.0216596	GH	sus:Acid_2075	hypothetical protein (A)
Z0014_GI_0003548	0	1.03344e-07	0.0424832	GH	sur:STAUR_7522	uracil-DNA glycosylase (EC:3.2.2.-);
N54_GI_0001279	2.63819e-07	2.5023e-08	0.0155504	HC	sur:STAUR_5741	xylosidase/arabinosidase (A)
N62_GI_0050543	3.93962e-07	0	0.0402244	HC	sur:STAUR_4600	bira bifunctional protein (EC:6.3.4.15);
Z0025_GI_0134729	0	1.28207e-07	0.0333603	GH	sun:SUN_0856	adenine deaminase (EC:3.5.4.2);
N47_GI_0024535	7.28467e-08	0	0.0337906	HC	sulr:B649_10040	hypothetical protein;
N47_GI_0005375	1.78473e-08	0	0.0204868	HC	sulr:B649_10040	hypothetical protein;
N62_GI_0129343	1.98664e-06	1.53989e-07	0.0421688	HC	sub:SUB1176	MutT/NUDIX family protein;
N68_GI_0012553	6.80075e-09	0	0.0204868	HC	stv:V470_07480	DEAD/DEAH box helicase;
Z0023_GI_0151448	0	2.17331e-07	0.00986171	GH	stu:STH8232_0899	hsdS specificity protein of type I restriction-modification system (EC:3.1.21.3);
Z0023_GI_0047162	0	7.77036e-07	0.00825616	GH	str:Sterm_4025	ADP-ribosylation/crystallin J1 (A)
N62_GI_0054506	5.217e-07	1.37093e-07	0.033685	HC	str:Sterm_4017	myo-inositol catabolism IolB domain protein;
N54_GI_0065823	1.81418e-07	0	0.0340967	HC	str:Sterm_3926	XRE family transcriptional regulator (A)
N47_GI_0004834	7.00867e-07	0	0.0402244	HC	str:Sterm_3793	carboxymuconolactone decarboxylase (A)
N47_GI_0027744	3.70614e-07	0	0.017531	HC	str:Sterm_3055	methylated-DNA--protein-cysteine methyltransferase (EC:2.1.1.63);
N54_GI_0076576	4.08278e-07	0	0.0204868	HC	str:Sterm_2181	phosphoribosyl-ATP diphosphatase;
Z0012_GI_0064539	0	8.64428e-08	0.00986171	GH	str:Sterm_1695	selenium-dependent molybdenum hydroxylase system protein, YqeB family;
N47_GI_0033844	3.3359e-07	5.11583e-08	0.0290395	HC	str:Sterm_1668	uracil-xanthine permease;
N47_GI_0000083	2.70409e-06	5.94537e-08	0.0155504	HC	str:Sterm_1511	iron-containing alcohol dehydrogenase (A)
N54_GI_0108315	6.77493e-07	0	0.0402244	HC	str:Sterm_1128	hypothetical protein (A)
N62_GI_0068141	1.46218e-07	0	0.0402244	HC	str:Sterm_1077	hypothetical protein;
N62_GI_0044044	4.01393e-07	5.59335e-08	0.00978546	HC	str:Sterm_1057	ethanolamine utilisation protein EutH;
N62_GI_0080224	4.54294e-07	0	0.0135076	HC	str:Sterm_1039	microcompartments protein (A)
N80_GI_0068583	3.47439e-07	0	0.0272991	HC	str:Sterm_1039	microcompartments protein (A)
N67_GI_0103832	1.69534e-07	0	0.0160153	HC	str:Sterm_0908	hypothetical protein (A)
N47_GI_0032767	8.95336e-08	0	0.0337906	HC	str:Sterm_0544	purine or other phosphorylase family 1 (A)
N62_GI_0015252	0	0	0.0451526	HC	str:Sterm_0130	sulfatase (A)
N62_GI_0091325	2.25967e-07	0	0.0212995	HC	stq:Spith_1836	glycosyl transferase family protein (A)
N80_GI_0081421	1.92543e-07	0	0.003451	HC	stq:Spith_1836	glycosyl transferase family protein (A)
N54_GI_0063212	2.49768e-07	3.09127e-08	0.0119896	HC	stq:Spith_1836	glycosyl transferase family protein (A)
N82_GI_0050924	5.00515e-08	0	0.00872775	HC	stp:Strop_3306	quinolinate synthetase;
N62_GI_0049283	0	0	0.0451526	HC	stm:STM0902	hypothetical protein (A)
Z0014_GI_0161927	0	1.30598e-07	0.0259684	GH	stj:SALIVA_0403	putative nicotinamide-nucleotide adenylyltransferase (EC:2.7.7.1) (A)
Z0025_GI_0084771	0	0	0.0256037	HC	sti:Sthe_1553	polyribonucleotide nucleotidyltransferase (EC:2.7.7.8);
N47_GI_0006421	4.78802e-06	0	0.0251441	HC	sth:STH851	dephospho-CoA kinase;
N62_GI_0084532	0	0	0.0451526	HC	sth:STH3133	class III stress response-related ATPase;
Z0014_GI_0000643	0	1.10691e-07	0.0259684	GH	sth:STH3085	DNA-directed RNA polymerase subunit beta (EC:2.7.7.6);
N62_GI_0076348	3.2244e-07	0	0.0170158	HC	sth:STH3085	DNA-directed RNA polymerase subunit beta (EC:2.7.7.6);
N62_GI_0043937	9.42803e-07	1.92669e-07	0.00286821	HC	sth:STH2553	methanol dehydrogenase regulatory protein;
Z0014_GI_0002597	0	2.48182e-07	0.0259684	GH	sth:STH2375	D-alanyl-D-alanine carboxypeptidase;
N62_GI_0067430	8.30948e-07	2.40895e-07	0.0246815	HC	sth:STH2124	hypothetical protein (A)
N47_GI_0001178	2.63722e-06	8.73924e-08	0.0290395	HC	sth:STH1696	5'-methylthioadenosine phosphorylase (EC:2.4.2.28);
N62_GI_0036807	4.3736e-07	0	0.00546535	HC	sth:STH1690	amino acid amidohydrolase;
N62_GI_0095705	7.36575e-07	1.22546e-07	0.0119896	HC	sth:STH1643	competence damage-inducible protein A;
N47_GI_0001274	4.13468e-06	2.95819e-07	0.0421688	HC	sth:STH1511	magnesium transporter;
N62_GI_0035199	3.25562e-08	0	0.0204868	HC	sth:STH1400	transcriptional repressor, BirA-like;
N85_GI_0089029	1.66305e-06	0	0.00511733	HC	stf:Ssal_02110	transposase InsI for insertion sequence element IS30B/C/D (A)
Z0014_GI_0148953	0	0	0.0256037	HC	stf:Ssal_01413	type I restriction-modification system restriction subunit;
N68_GI_0053171	0	0	0.0451526	HC	stf:Ssal_01407	type I restriction-modification system, M subunit;
N47_GI_0024552	1.85361e-07	0	0.0344484	HC	stf:Ssal_01155	D-alanyl-D-alanine carboxypeptidase;
N54_GI_0129281	0	0	0.0451526	HC	stc:str1752	30S ribosomal protein S18;
N47_GI_0041536	4.92338e-08	0	0.00872775	HC	stb:SGPB_1768	L-aspartate oxidase (EC:1.4.3.16);
N80_GI_0092551	1.86753e-07	0	0.0340967	HC	stb:SGPB_1664	hypothetical protein (A)
N62_GI_0133509	6.43232e-08	0	0.0204868	HC	stb:SGPB_1622	hypothetical protein (A)
N68_GI_0050504	2.3522e-07	0	0.0327472	HC	stb:SGPB_1490	bglF.4; PTS system beta-glucosides-specific transporter subunit IIABC (EC:2.7.1.69) (A)
N54_GI_0092816	1.39479e-07	0	0.015185	HC	stb:SGPB_0973	ABC transporter ATP-binding protein (A)
N62_GI_0051525	6.93504e-07	1.58579e-07	0.00567235	HC	stb:SGPB_0703	OmpR family two component system sensor histidine kinase (EC:2.7.13.3);
N74_GI_0097649	0	0	0.0451526	HC	stb:SGPB_0455	ABC transporter ATP-binding protein;
Z0008_GI_0065208	0	0	0.0256037	HC	stb:SGPB_0250	scrR.1; LacI family sucrose operon transcriptional repressor;
N62_GI_0042975	1.82766e-07	0	0.0124384	HC	sta:STHERM_c19030	-
Z0025_GI_0096160	0	0	0.0256037	HC	sta:STHERM_c15330	kojibiose phosphorylase (EC:2.4.1.230);
N67_GI_0106010	0	0	0.0451526	HC	ssw:SSGZ1_0488	hypothetical protein (A)
N62_GI_0077195	0	0	0.0451526	HC	ssui:T15_1056	hypothetical protein (A)
N47_GI_0014692	2.0434e-07	0	0.0421688	HC	ssui:T15_1050	ABC transporter binding protein;
Z0023_GI_0146704	1.66171e-07	0	0.0408539	HC	ssq:SSUD9_1609	hypothetical protein (A)
Z0016_GI_0061940	0	7.6324e-08	0.0259684	GH	ssp:SSP0054	type I site-specific restriction-modification system restriction subunit;
N62_GI_0094403	4.84364e-08	0	0.0425372	HC	ssn:SSON_PC01	hypothetical protein (A)
N62_GI_0037615	8.80736e-07	0	0.00480669	HC	ssm:Spirs_3637	metallophosphoesterase (A)
N80_GI_0076467	6.39404e-07	0	0.00742399	HC	ssm:Spirs_3635	binding-protein-dependent transporters inner membrane component;
N62_GI_0037619	5.0217e-07	0	0.0101431	HC	ssm:Spirs_3634	binding-protein-dependent transporters inner membrane component;
Z0016_GI_0005961	0	1.20773e-06	0.00411279	GH	ssm:Spirs_3512	ABC transporter;
N62_GI_0044411	6.37082e-07	1.54659e-07	0.00286821	HC	ssm:Spirs_3440	LacI family transcriptional regulator (A)
N62_GI_0044415	5.48655e-07	1.12117e-07	0.0172119	HC	ssm:Spirs_3436	hypothetical protein;
N67_GI_0096425	4.93069e-07	5.4574e-08	0.0188897	HC	ssm:Spirs_3381	aldehyde dehydrogenase;
N54_GI_0053642	4.15423e-07	1.09008e-07	0.0445108	HC	ssm:Spirs_3317	Na+/H+ antiporter NhaC (A)
N80_GI_0067010	1.75477e-07	0	0.00231942	HC	ssm:Spirs_2944	adenine deaminase (EC:3.5.4.2);
N91_GI_0066004	0	0	0.0451526	HC	ssm:Spirs_2824	ATPase AAA (A)
N67_GI_0071576	4.93812e-07	0	0.00225768	HC	ssm:Spirs_2688	PfkB domain-containing protein (A)
N91_GI_0078218	0	0	0.0451526	HC	ssm:Spirs_2515	DNA methylase N-4/N-6 domain-containing protein (A)
N62_GI_0052984	5.99596e-07	1.87097e-07	0.00978546	HC	ssm:Spirs_2067	inner-membrane translocator;
N54_GI_0078662	1.92153e-07	0	0.00958796	HC	ssm:Spirs_1865	4Fe-4S ferredoxin iron-sulfur binding domain-containing protein;
Z0008_GI_0103860	0	1.28188e-06	0.0176073	GH	ssm:Spirs_1854	ABC transporter;
N62_GI_0060926	6.40614e-07	1.58496e-07	0.0197476	HC	ssm:Spirs_1845	family 1 extracellular solute-binding protein;
N62_GI_0085748	4.3852e-07	9.04528e-08	0.0197476	HC	ssm:Spirs_1260	Fis family transcriptional regulator (A)
N47_GI_0036302	5.52793e-08	0	0.011862	HC	ssm:Spirs_1184	ABC transporter;
N54_GI_0034776	0	0	0.0451526	HC	ssm:Spirs_1077	Chromate transporter;
N62_GI_0043936	7.02957e-07	2.3125e-07	0.0172119	HC	ssm:Spirs_0807	peptidoglycan-binding lysin domain-containing protein (A)
N62_GI_0097509	5.54282e-07	6.92398e-08	0.0173929	HC	ssm:Spirs_0777	hypothetical protein;
N47_GI_0056159	0	0	0.0451526	HC	ssm:Spirs_0777	hypothetical protein;
N85_GI_0093046	6.0521e-08	0	0.0204868	HC	ssm:Spirs_0748	alcohol dehydrogenase zinc-binding domain-containing protein (A)
N68_GI_0026730	0	0	0.0451526	HC	ssm:Spirs_0512	hypothetical protein;
Z0025_GI_0085995	0	0	0.0256037	HC	ssm:Spirs_0198	LysR family transcriptional regulator (A)
N85_GI_0009332	3.10799e-08	8.14004e-07	0.0465486	GH	ssk:SSUD12_2046	polar amino acid ABC transporter inner membrane subunit;
Z0014_GI_0059700	7.41671e-08	0	0.0264934	HC	ssj:SSON53_15745	colicin Js-sensitive receptor protein;
N62_GI_0103819	2.73314e-08	0	0.0204868	HC	ssg:Selsp_2206	AAA family ATPase;
N47_GI_0024446	4.32767e-08	0	0.0425372	HC	ssg:Selsp_2187	Isocitrate dehydrogenase (NAD(+)) (EC:1.1.1.41);
N62_GI_0086959	1.54875e-07	0	0.0337906	HC	ssg:Selsp_2162	flavodoxin (A)
Z0012_GI_0106681	0	3.40191e-07	0.0243628	GH	ssg:Selsp_2128	Zeta toxin family protein (A)
N47_GI_0000240	2.67251e-06	0	0.0251441	HC	ssg:Selsp_2052	ribosomal protein L9;
N67_GI_0099080	1.35334e-07	0	0.0108837	HC	ssg:Selsp_2004	ABC transporter related protein;
N62_GI_0053710	1.97657e-07	0	0.0425095	HC	ssg:Selsp_2004	ABC transporter related protein;
N47_GI_0008762	5.30615e-06	8.73246e-08	0.0197476	HC	ssg:Selsp_1956	UTP-glucose-1-phosphate uridylyltransferase (EC:2.7.7.9);
N47_GI_0001603	3.92912e-06	1.06973e-07	0.0290395	HC	ssg:Selsp_1894	Sulfate-transporting ATPase (EC:3.6.3.25);
N54_GI_0105261	1.13634e-07	0	0.0160153	HC	ssg:Selsp_1877	UDP-glucose 4-epimerase (EC:5.1.3.2);
N67_GI_0009264	1.51627e-06	0	0.0135076	HC	ssg:Selsp_1833	TonB-dependent receptor;
N85_GI_0039996	2.80719e-08	0	0.0259614	HC	ssg:Selsp_1832	outer membrane autotransporter barrel domain protein (A)
N47_GI_0003688	4.11351e-06	0	0.0402244	HC	ssg:Selsp_1816	hypothetical protein (A)
N67_GI_0079676	6.20458e-07	2.41404e-07	0.0453607	HC	ssg:Selsp_1755	HhH-GPD family protein;
N47_GI_0002504	4.01781e-06	1.79316e-07	0.0329852	HC	ssg:Selsp_1664	Na+/solute symporter;
N67_GI_0120585	1.01717e-07	0	0.0425372	HC	ssg:Selsp_1638	Bifunctional protein glmU (EC:2.3.1.157);
N62_GI_0136541	4.73901e-07	0	0.0376673	HC	ssg:Selsp_1592	phosphoribosylformylglycinamidine synthase (EC:6.3.5.3);
N67_GI_0004565	6.25185e-06	0	0.0264934	HC	ssg:Selsp_1591	thioesterase superfamily protein (A)
N62_GI_0106984	8.00931e-07	0	0.0327472	HC	ssg:Selsp_1523	NADH dehydrogenase (ubiquinone) 24 kDa subunit;
Z0014_GI_0000648	0	3.18918e-07	0.0259684	GH	ssg:Selsp_1493	translation elongation factor G;
N47_GI_0001052	3.43217e-06	0	0.0327472	HC	ssg:Selsp_1384	Uracil-DNA glycosylase superfamily (A)
N82_GI_0017771	1.77925e-06	0	0.00835043	HC	ssg:Selsp_1382	ABC-type transporter, periplasmic subunit;
N54_GI_0011771	1.05393e-06	0	0.0138901	HC	ssg:Selsp_1378	TonB-dependent receptor;
N54_GI_0030172	1.81422e-07	0	0.0160153	HC	ssg:Selsp_1370	D-tyrosyl-tRNA(Tyr) deacylase;
N47_GI_0006102	2.09295e-06	0	0.00946387	HC	ssg:Selsp_1213	TonB-dependent receptor plug;
N47_GI_0006395	3.28477e-06	1.19827e-07	0.0126065	HC	ssg:Selsp_1207	hypothetical protein (A)
N47_GI_0006387	1.96287e-06	1.70303e-07	0.0241158	HC	ssg:Selsp_1204	Nitrogenase (EC:1.18.6.1);
N47_GI_0006389	2.9146e-06	2.30929e-07	0.0290395	HC	ssg:Selsp_1202	oxidoreductase/nitrogenase component 1;
N47_GI_0006950	1.36078e-06	0	0.0340967	HC	ssg:Selsp_1201	Iron-chelate-transporting ATPase (EC:3.6.3.34);
N47_GI_0006391	2.20688e-06	0	0.0170158	HC	ssg:Selsp_1200	ABC-type transporter, integral membrane subunit;
N47_GI_0006382	3.88095e-06	0	0.0327472	HC	ssg:Selsp_1186	pseudouridine synthase, RluA family;
N47_GI_0002135	5.33219e-06	2.56394e-07	0.0197476	HC	ssg:Selsp_1170	prolipoprotein diacylglyceryl transferase;
N47_GI_0004490	4.67866e-06	1.64254e-07	0.0194242	HC	ssg:Selsp_1138	Inorganic diphosphatase (EC:3.6.1.1);
N47_GI_0001273	3.2606e-06	1.04628e-07	0.0301951	HC	ssg:Selsp_1098	DNA polymerase III, alpha subunit;
N47_GI_0001080	5.30584e-06	1.32584e-07	0.0126065	HC	ssg:Selsp_0984	Mg chelatase, subunit ChlI;
N74_GI_0121592	6.32794e-06	6.48424e-07	0.0434736	HC	ssg:Selsp_0977	Integrase catalytic region (A)
Z0023_GI_0068177	0	2.85261e-07	0.00986171	GH	ssg:Selsp_0977	Integrase catalytic region (A)
N54_GI_0057643	4.33345e-06	3.16233e-07	0.0155504	HC	ssg:Selsp_0976	transposase IS3/IS911 family protein;
Z0008_GI_0152752	0	0	0.0256037	HC	ssg:Selsp_0976	transposase IS3/IS911 family protein;
N54_GI_0010830	2.89246e-06	1.1975e-07	0.0241158	HC	ssg:Selsp_0927	Adenosylcobinamide-phosphate guanylyltransferase (EC:2.7.7.62);
N47_GI_0006893	1.98754e-06	0	0.0310642	HC	ssg:Selsp_0894	ABC-type transporter, periplasmic subunit;
N62_GI_0154488	1.2972e-07	0	0.0337906	HC	ssg:Selsp_0841	glutamate synthase (NADPH), homotetrameric (EC:1.4.1.13);
N54_GI_0148199	2.39241e-07	0	0.0138901	HC	ssg:Selsp_0841	glutamate synthase (NADPH), homotetrameric (EC:1.4.1.13);
N47_GI_0004826	5.18833e-06	3.11335e-07	0.0344484	HC	ssg:Selsp_0817	ybaK/ebsC protein;
N54_GI_0044544	2.83299e-07	0	0.00872775	HC	ssg:Selsp_0782	2C-methyl-D-erythritol 2,4-cyclodiphosphate synthase (EC:4.6.1.12);
N47_GI_0011656	4.52239e-06	0	0.0212995	HC	ssg:Selsp_0776	ribosomal protein L7/L12;
N47_GI_0001977	4.39132e-06	3.33016e-07	0.0244924	HC	ssg:Selsp_0674	ABC transporter substrate binding protein;
N54_GI_0040199	0	0	0.0451526	HC	ssg:Selsp_0630	Integrase catalytic region (A)
N47_GI_0001064	4.80448e-06	2.4538e-07	0.0435706	HC	ssg:Selsp_0578	ribosomal protein L19;
N47_GI_0037564	1.12808e-06	0	0.0305188	HC	ssg:Selsp_0456	Fumarate hydratase class II (EC:4.2.1.2);
N54_GI_0098199	3.77028e-07	0	0.0208199	HC	ssg:Selsp_0456	Fumarate hydratase class II (EC:4.2.1.2);
N47_GI_0003388	3.48217e-06	1.17703e-07	0.0403397	HC	ssg:Selsp_0302	glycoside hydrolase family 3 domain protein;
N62_GI_0054607	5.36353e-07	2.15636e-07	0.0301951	HC	ssg:Selsp_0104	hypothetical protein (A)
N62_GI_0054608	4.68397e-07	2.146e-07	0.0301951	HC	ssg:Selsp_0103	hypothetical protein (A)
Z0025_GI_0073032	0	0	0.0256037	HC	ssg:Selsp_0094	calcium-translocating P-type ATPase, PMCA-type (EC:3.6.3.8) (A)
N82_GI_0076135	1.46404e-07	0	0.0208199	HC	ssg:Selsp_0062	pseudaminic acid synthase (EC:2.5.1.56);
N82_GI_0037521	1.19745e-08	0	0.0204868	HC	ssg:Selsp_0047	Xenobiotic-transporting ATPase (EC:3.6.3.44) (A)
Z0014_GI_0023013	0	0	0.0256037	HC	ssg:Selsp_0009	dihydroxyacetone kinase, phosphotransfer subunit (A)
N82_GI_0010983	0	0	0.0451526	HC	sse:Ssed_0694	fumarate reductase, flavoprotein subunit;
N54_GI_0017908	1.08988e-07	0	0.011862	HC	ssd:SPSINT_1241	Co-activator of prophage gene expression IbrB (A)
N47_GI_0011359	2.69894e-07	0	0.0212995	HC	ssb:SSUBM407_1996	sensor histidine kinase (A)
N67_GI_0139688	1.28497e-07	0	0.0124384	HC	ssb:SSUBM407_1842	adenylate kinase (A)
N85_GI_0038191	0	8.45218e-07	0.0327472	GH	ssa:SSA_2270	aspartyl-tRNA synthetase (EC:6.1.1.12);
N91_GI_0008852	0	0	0.0451526	HC	ssa:SSA_1015	prenyltransferase;
Z0026_GI_0067284	0	1.38751e-07	0.00986171	GH	ssa:SSA_0533	glycerol dehydratase large subunit pduC (EC:4.2.1.30);
N62_GI_0065932	5.03689e-08	0	0.0204868	HC	sry:M621_12120	hypothetical protein (A)
Z0023_GI_0140475	0	0	0.0256037	HC	srp:SSUST1_1738	tRNA (guanine-N(7)-)-methyltransferase;
N67_GI_0002530	0	3.77068e-06	0.0114243	GH	srm:SRM_01926	two-component system sensor histidine kinase (A)
N54_GI_0082186	2.84142e-07	0	0.0196502	HC	srm:SRM_01354	hypothetical protein;
Z0014_GI_0029583	0	1.32634e-06	0.0461934	GH	srm:SRM_00352	sodium/glucose cotransporter;
N67_GI_0001818	2.13609e-08	0	0.0402244	HC	sri:SELR_pSRC700100	hypothetical protein (A)
N54_GI_0055689	0	0	0.0451526	HC	sri:SELR_pSRC600240	putative HipA-like toxin protein;
N85_GI_0074592	0	0	0.0451526	HC	sri:SELR_pSRC600110	putative restriction enzyme;
N62_GI_0038408	2.6265e-07	7.06601e-08	0.00448381	HC	sri:SELR_pSRC200960	hypothetical protein (A)
N54_GI_0081583	2.19738e-08	0	0.0204868	HC	sri:SELR_pSRC200580	hypothetical protein (A)
N62_GI_0106180	0	0	0.0451526	HC	sri:SELR_pSRC102140	hypothetical protein (A)
N62_GI_0130546	3.5319e-07	0	0.00511733	HC	sri:SELR_pSRC101110	putative hydrolase;
N62_GI_0009726	2.65051e-07	0	0.0204868	HC	sri:SELR_pSRC100940	putative acetyltransferase (EC:2.3.1.-) (A)
N62_GI_0041060	7.39007e-07	1.27732e-07	0.00448381	HC	sri:SELR_pSRC100460	putative TetR family transcriptional regulator (A)
N62_GI_0033111	7.01958e-07	3.26778e-07	0.00895059	HC	sri:SELR_pSRC100230	hypothetical protein (A)
N85_GI_0001400	0	7.45406e-07	0.017531	GH	sri:SELR_27500	putative ATP binding protein (A)
N68_GI_0001364	4.4061e-06	8.76227e-08	0.0244924	HC	sri:SELR_27350	putative LysR family transcriptional regulator (A)
N80_GI_0044994	4.90548e-07	5.42509e-08	0.00275915	HC	sri:SELR_26350	putative NADH dehydrogenase, F subunit (EC:1.6.99.5) (A)
N47_GI_0001559	4.29526e-06	1.96983e-07	0.0329852	HC	sri:SELR_25790	putative UDP-N-acetylglucosamine 2-epimerase (EC:5.1.3.14);
N82_GI_0062082	1.39762e-07	0	0.0425372	HC	sri:SELR_25360	hypothetical protein (A)
N68_GI_0019853	0	3.26845e-07	0.0424832	GH	sri:SELR_24830	hypothetical protein (A)
N91_GI_0071644	2.47978e-08	0	0.0204868	HC	sri:SELR_24480	putative acetyltransferase (EC:2.3.1.-);
N47_GI_0001960	2.88729e-06	0	0.0128471	HC	sri:SELR_23820	putative porphobilinogen deaminase (EC:2.5.1.61);
N67_GI_0012146	6.64775e-08	1.16897e-06	0.0381428	GH	sri:SELR_23360	putative alcohol dehydrogenase superfamily, zinc-containing (EC:1.1.1.-);
Z0026_GI_0033443	0	4.42346e-08	0.0183538	GH	sri:SELR_22980	putative carbohydrate kinase (A)
N47_GI_0002553	3.35125e-06	2.51257e-07	0.0194242	HC	sri:SELR_21820	hypothetical protein (A)
N47_GI_0012627	1.42131e-06	0	0.00835043	HC	sri:SELR_21310	putative 30S ribosomal protein S18;
N47_GI_0006451	2.81664e-06	2.21394e-07	0.0403397	HC	sri:SELR_20940	putative two-component system response regulator;
N47_GI_0033956	1.40468e-07	0	0.0204668	HC	sri:SELR_20840	hypothetical protein (A)
N47_GI_0001077	3.9374e-06	0	0.00946387	HC	sri:SELR_20610	putative ribosome biogenesis GTP-binding protein;
N47_GI_0001095	4.39358e-06	1.09138e-07	0.0403397	HC	sri:SELR_19900	putative TRAP dicarboxylate transporter large membrane protein (A)
N47_GI_0001093	3.7165e-06	1.35944e-07	0.0329852	HC	sri:SELR_19880	putative TRAP dicarboxylate transporter periplasmic protein (A)
Z0008_GI_0138730	0	0	0.0256037	HC	sri:SELR_19180	putative transcriptional regulator;
N47_GI_0001539	4.83926e-06	0	0.0327472	HC	sri:SELR_18940	GntR family transcriptional regulator (A)
Z0008_GI_0007248	0	0	0.0256037	HC	sri:SELR_18020	hypothetical protein (A)
N47_GI_0001018	3.95336e-06	1.54427e-07	0.0301951	HC	sri:SELR_16360	putative hydrogenase-4 component B (A)
N47_GI_0001019	4.73705e-06	2.36404e-07	0.0244924	HC	sri:SELR_16350	putative hydrogenase-4 component C (A)
N47_GI_0001020	4.2852e-06	0	0.0170158	HC	sri:SELR_16340	hydrogenase-4 component E;
N47_GI_0001021	4.11398e-06	1.12573e-07	0.0194242	HC	sri:SELR_16330	putative hydrogenase-4 component F;
N47_GI_0001022	4.3072e-06	1.67284e-07	0.0244924	HC	sri:SELR_16320	putative hydrogenase-4 component G (A)
N47_GI_0001023	5.68288e-06	2.13058e-07	0.0155504	HC	sri:SELR_16310	putative hydrogenase-4 component I (A)
N47_GI_0006442	3.83714e-06	0	0.0264934	HC	sri:SELR_15590	putative holo-[acyl-carrier-protein] synthase (EC:2.7.8.7);
N91_GI_0051369	3.18336e-06	1.624e-07	0.0197476	HC	sri:SELR_15080	putative metallopeptidase;
N62_GI_0056263	1.20892e-07	0	0.00125283	HC	sri:SELR_14840	putative peptidase;
N47_GI_0001144	3.43022e-06	9.3623e-08	0.0234928	HC	sri:SELR_11480	putative aspartate-semialdehyde dehydrogenase (EC:1.2.1.11);
Z0008_GI_0112756	0	0	0.0256037	HC	sri:SELR_11420	putative phage N-acetylmuramoyl-L-alanine amidase (EC:3.5.1.28) (A)
N47_GI_0004823	4.04804e-06	5.9302e-08	0.00998096	HC	sri:SELR_09470	putative single-stranded-DNA-specific exonuclease;
N47_GI_0006947	8.9683e-07	0	0.0305188	HC	sri:SELR_09200	putative HlyD family secretion protein (A)
Z0014_GI_0036994	0	8.74363e-08	0.00986171	GH	sri:SELR_07960	putative ABC transporter ATP-binding protein (A)
Z0014_GI_0036993	0	0	0.0256037	HC	sri:SELR_07950	ABC transporter permease;
Z0014_GI_0036992	0	1.45356e-07	0.00986171	GH	sri:SELR_07940	ABC transporter permease;
N47_GI_0001629	2.80426e-06	0	0.0161704	HC	sri:SELR_07870	putative ABC transporter periplasmic substrate-binding protein;
Z0008_GI_0074798	0	0	0.0256037	HC	sri:SELR_07860	ABC transporter permease;
N47_GI_0003668	3.57944e-06	0	0.0202268	HC	sri:SELR_07540	putative cyclohexadienyl dehydratase (EC:4.2.1.51 4.2.1.91);
N47_GI_0046355	0	0	0.0451526	HC	sri:SELR_07440	hypothetical protein;
N62_GI_0048845	2.27242e-07	0	0.0425372	HC	sri:SELR_07440	hypothetical protein;
Z0014_GI_0010524	0	0	0.0256037	HC	sri:SELR_06980	putative 50S ribosomal protein L24;
Z0014_GI_0002570	0	1.28932e-07	0.0259684	GH	sri:SELR_06740	putative 50S ribosomal protein L10;
N74_GI_0127567	3.35382e-06	1.7645e-07	0.0403397	HC	sri:SELR_05020	putative ribosomal RNA small subunit methyltransferase A (EC:2.1.1.182);
N54_GI_0050756	2.21548e-08	0	0.00872775	HC	sri:SELR_04780	hypothetical protein (A)
Z0012_GI_0103735	0	0	0.0256037	HC	sri:SELR_04770	putative biotin and thiamin synthesis associated protein;
N67_GI_0036875	0	0	0.0451526	HC	sri:SELR_04480	hypothetical protein (A)
Z0008_GI_0035961	0	1.55597e-07	0.0424832	GH	sri:SELR_04440	hypothetical protein (A)
Z0008_GI_0110203	0	0	0.0256037	HC	sri:SELR_04400	putative 1,4-alpha-glucan-branching enzyme (EC:2.4.1.18);
N47_GI_0003690	3.74221e-06	2.15076e-07	0.0421688	HC	sri:SELR_04210	D-alanine--D-alanine ligase (EC:6.3.2.4);
Z0015_GI_0081610	0	3.24648e-07	0.0300273	GH	sri:SELR_02760	hypothetical protein (A)
N67_GI_0026336	2.54961e-06	1.28197e-07	0.0301951	HC	sri:SELR_02750	hypothetical protein (A)
N62_GI_0011297	3.74211e-07	0	0.0305188	HC	sri:SELR_02560	putative mutator MutT protein (EC:3.6.1.-);
N47_GI_0001475	3.63367e-06	7.6107e-08	0.0197476	HC	sri:SELR_02340	putative efflux protein (A)
N54_GI_0151277	0	0	0.0451526	HC	sri:SELR_02290	putative TRAP C4-dicarboxylate transport system permease (A)
N47_GI_0035354	4.0475e-08	0	0.0204868	HC	sri:SELR_02280	putative TRAP C4-dicarboxylate transport system DctQ subunit (A)
N47_GI_0037032	4.0567e-08	0	0.00872775	HC	sri:SELR_02270	putative TRAP C4-dicarboxylate transport system DctP subunit (A)
N47_GI_0002501	3.40397e-06	1.01958e-07	0.0301951	HC	sri:SELR_01680	putative sodium-dependent transporter;
N47_GI_0001570	4.55424e-06	2.4335e-07	0.0244924	HC	sri:SELR_01630	putative UDP-N-acetylglucosamine 1-carboxyvinyltransferase (EC:2.5.1.7);
Z0008_GI_0058207	0	0	0.0256037	HC	sri:SELR_01090	putative two-component system sensor histidine kinase (A)
N62_GI_0057362	9.11575e-07	1.03352e-07	0.00769129	HC	sri:SELR_00810	ABC transporter permease;
N47_GI_0006376	3.17443e-06	8.37061e-08	0.0290395	HC	sri:SELR_00730	putative Trk system potassium uptake protein TrkG;
N47_GI_0002989	4.70739e-06	1.11447e-07	0.0234928	HC	sri:SELR_00500	putative sodium/pantothenate symporter;
N68_GI_0087983	0	0	0.0451526	HC	src:M271_41895	hypothetical protein (A)
Z0026_GI_0030238	8.42752e-09	1.67765e-07	0.0128471	GH	src:M271_01165	hypothetical protein;
N47_GI_0003389	3.58053e-06	1.63405e-07	0.0301951	HC	sra:SerAS13_3386	phosphoesterase PA-phosphatase-like protein (A)
N47_GI_0035420	1.13237e-07	0	0.0259614	HC	spyo:STAB901_01310	acetylneuraminate ABC transporter permease (A)
N54_GI_0001281	2.47361e-07	0	0.00392175	HC	spx:SPG_2083	hypothetical protein;
N80_GI_0011148	1.63031e-08	0	0.0204868	HC	spl:Spea_1628	putative alpha-glucosidase;
Z0014_GI_0070152	0	9.12975e-08	0.0204668	GH	spj:MGAS2096_Spy1156	collagen adhesion protein (A)
N68_GI_0053565	2.9978e-07	0	0.00958796	HC	spj:MGAS2096_Spy1136	hypothetical protein (A)
Z0029_GI_0036525	0	1.22567e-07	0.0424832	GH	spj:MGAS2096_Spy1128	adenine-specific methyltransferase (EC:2.1.1.72);
Z0008_GI_0058496	0	2.79667e-07	0.00298553	GH	spj:MGAS2096_Spy1113	Na+ driven multidrug efflux pump (A)
N82_GI_0026152	0	0	0.0451526	HC	spj:MGAS2096_Spy0569	phage protein (A)
N82_GI_0024394	0	0	0.0451526	HC	spf:SpyM50658	HNH endonuclease family phage protein (A)
N47_GI_0038599	1.04394e-07	0	0.0326876	HC	spd:SPD_1965	choline binding protein PcpA (A)
N54_GI_0107781	1.10247e-07	0	0.0461934	HC	spd:SPD_1080	type II restriction endonuclease;
Z0012_GI_0128439	0	3.81565e-07	0.0408539	GH	spa:M6_Spy0997	phage protein (A)
Z0016_GI_0014098	0	7.64053e-08	0.00986171	GH	sor:SOR_1922	hypothetical protein (A)
Z0008_GI_0073122	0	0	0.0256037	HC	sor:SOR_0806	DNA topology modulation protein (A)
N62_GI_0073769	1.76618e-08	0	0.0204868	HC	son:SO_2718	nucleoside sugar transporter DeoT;
N62_GI_0023270	0	0	0.0451526	HC	soi:I872_09615	5'-nucleotidase;
N85_GI_0020033	0	7.35124e-07	0.0138901	GH	soi:I872_09615	5'-nucleotidase;
N67_GI_0091629	2.15892e-07	0	0.015185	HC	sod:Sant_2132	Pyruvate formate-lyase;
Z0014_GI_0126249	0	2.03282e-06	0.0272991	GH	snt:SPT_0748	transposase family protein (A)
N54_GI_0034204	0	0	0.0451526	HC	sng:SNE_A11350	membrane protein yuzA;
Z0014_GI_0008989	0	1.07126e-07	0.0333603	GH	snb:SP670_2308	alpha-L-fucosidase;
N82_GI_0024408	0	0	0.0451526	HC	snb:SP670_0089	PblA (A)
N68_GI_0029887	0	0	0.0451526	HC	snb:SP670_0089	PblA (A)
N68_GI_0007310	0	0	0.0451526	HC	snb:SP670_0089	PblA (A)
N82_GI_0024405	0	0	0.0451526	HC	snb:SP670_0086	major tail protein (A)
N91_GI_0070337	5.11263e-08	0	0.0204868	HC	smz:SMD_4208	hypothetical protein (A)
Z0014_GI_0057169	0	1.48684e-07	0.00986171	GH	smw:SMWW4_v1c25560	oxidoreductase domain-containing protein (A)
N80_GI_0054594	4.67585e-08	0	0.0204868	HC	smul:SMUL_1468	CDP-diacylglycerol--glycerol-3-phosphate 3-phosphatidyltransferase (EC:2.7.8.5);
N85_GI_0016909	3.67656e-08	4.37265e-07	0.0435706	GH	smu:SMU_515	hypothetical protein;
N67_GI_0100710	5.325e-08	0	0.0337906	HC	smu:SMU_1017	oxaloacetate decarboxylase, sodium ion pump subunit;
N62_GI_0037025	1.35038e-07	0	0.049102	HC	smn:SMA_2097	dehydrogenase and related protein (A)
N85_GI_0085481	0	0	0.0451526	HC	smn:SMA_1963	transposase TnpA (A)
Z0026_GI_0028082	0	5.94537e-08	0.0424832	GH	smn:SMA_1788	Aspartate aminotransferase;
N80_GI_0054010	9.36238e-08	0	0.00125283	HC	smn:SMA_0996	type I restriction-modification system, restriction subunit R;
N80_GI_0070456	2.82773e-07	0	0.0108837	HC	smf:Smon_0959	SNO glutamine amidotransferase;
N62_GI_0063403	1.43421e-07	0	0.0160153	HC	smeg:C770_GR4pD1107	L-alanine-DL-glutamate epimerase and related enzymes of enolase superfamily (EC:4.2.1.6);
N62_GI_0048477	4.70369e-07	8.58234e-08	0.037253	HC	sme:SMa1998	ABC transporter ATP-binding protein;
N62_GI_0080923	5.41346e-07	1.45316e-07	0.0344484	HC	sme:SM_b20673	sugar uptake ABC transporter ATP-binding protein;
N54_GI_0046260	0	0	0.0451526	HC	smc:SmuNN2025_1846	transcriptional regulator (A)
N74_GI_0142788	6.62631e-07	0	0.00650268	HC	smb:smi_1695	hypothetical protein (A)
Z0025_GI_0099755	0	1.49891e-07	0.0424832	GH	smb:smi_0813	transposase, ISSsu4;
Z0008_GI_0125709	0	0	0.0256037	HC	sma:SAV_5172	putative deoxyribonucleotide triphosphate pyrophosphatase;
N47_GI_0000994	5.23417e-06	2.66506e-07	0.0188897	HC	slu:KE3_1799	phosphate ABC transporter, permease protein;
Z0012_GI_0046009	3.04232e-08	8.49927e-07	0.0150957	GH	slr:L21SP2_2651	Type I restriction-modification system, DNA-methyltransferase subunit M 1 (EC:2.1.1.72);
Z0029_GI_0136594	0	3.94722e-07	0.00120808	GH	slr:L21SP2_2057	Cobyrinic acid A,C-diamide synthase;
N54_GI_0043995	1.49673e-07	0	0.0124384	HC	slr:L21SP2_1009	Alanine dehydrogenase (EC:1.4.1.1);
N67_GI_0037042	2.77752e-07	0	0.0277264	HC	slq:M495_16790	3-oxoacyl-ACP reductase;
N62_GI_0061076	1.70849e-08	0	0.0204868	HC	slq:M495_15970	MFS transporter (A)
N62_GI_0037920	1.40856e-07	0	0.0266301	HC	slp:Slip_2377	parB-like partition protein;
N47_GI_0006420	3.82291e-06	1.87397e-07	0.0234928	HC	slp:Slip_1694	formamidopyrimidine-DNA glycosylase (EC:3.2.2.23);
Z0008_GI_0059327	0	0	0.0256037	HC	slp:Slip_1617	restriction endonuclease;
N80_GI_0054531	2.71323e-07	0	0.0212995	HC	slp:Slip_1243	sigma54 specific transcriptional regulator (A)
N62_GI_0079007	9.53521e-07	1.00878e-07	0.0234928	HC	slp:Slip_1071	MiaB family RNA modification protein;
Z0008_GI_0104167	0	0	0.0256037	HC	slp:Slip_1003	translation initiation factor IF-2;
Z0025_GI_0044876	0	0	0.0256037	HC	slp:Slip_0948	heat shock protein HslVU, ATPase HslU;
N54_GI_0043612	1.47196e-07	0	0.00708545	HC	slp:Slip_0521	recombination helicase AddA;
N67_GI_0123846	3.64775e-07	0	0.049102	HC	slp:Slip_0282	sigma54 specific transcriptional regulator (A)
N74_GI_0062362	6.43527e-08	0	0.0204868	HC	slp:Slip_0232	aldehyde reductase (EC:1.1.1.21) (A)
N47_GI_0002712	5.43966e-06	2.04863e-07	0.0244924	HC	slp:Slip_0147	hypothetical protein (A)
N62_GI_0031183	6.03522e-07	0	0.00835043	HC	slo:Shew_3029	hypothetical protein;
N82_GI_0016778	2.64797e-08	0	0.00872775	HC	slo:Shew_1408	thiamine pyrophosphate binding domain-containing protein;
Z0008_GI_0095734	0	0	0.0256037	HC	slo:Shew_0406	maf protein;
N67_GI_0003703	2.31757e-08	4.46531e-06	0.0234928	GH	sli:Slin_6582	LytTR family transcriptional regulator;
N85_GI_0001777	4.24358e-08	6.50908e-07	0.04904	GH	sli:Slin_5461	membrane bound O-acyl transferase MBOAT family protein (A)
N47_GI_0015197	1.0697e-07	0	0.00383178	HC	sli:Slin_4760	TonB-dependent receptor plug (A)
Z0008_GI_0058408	0	1.04158e-07	0.0340967	GH	sli:Slin_4578	hypothetical protein (A)
N67_GI_0002560	2.57139e-08	2.65452e-06	0.0150957	GH	sli:Slin_4320	glycoside hydrolase family protein (A)
Z0008_GI_0157587	0	1.27688e-06	0.00342462	GH	sli:Slin_4320	glycoside hydrolase family protein (A)
N85_GI_0040907	2.53176e-08	0	0.0337906	HC	sli:Slin_4316	hypothetical protein (A)
N80_GI_0011509	0	0	0.0451526	HC	sli:Slin_3418	TonB-dependent receptor plug (A)
N80_GI_0017801	0	0	0.0451526	HC	sli:Slin_3409	hypothetical protein (A)
N54_GI_0095256	8.85769e-08	0	0.015185	HC	sli:Slin_2869	pseudouridine synthase;
N54_GI_0033298	3.84251e-08	0	0.0204868	HC	sli:Slin_2035	hypothetical protein (A)
N54_GI_0020462	3.03726e-08	0	0.003451	HC	sli:Slin_2035	hypothetical protein (A)
Z0025_GI_0123573	0	2.97822e-07	0.00556917	GH	sli:Slin_1777	radical SAM protein (A)
N47_GI_0019157	1.91788e-06	0	0.0138901	HC	sli:Slin_1552	malonate transporter MadL subunit (A)
N67_GI_0005619	2.47301e-07	0	0.0264934	HC	sli:Slin_1420	glycoside hydrolase family protein (A)
N67_GI_0019365	2.37726e-07	0	0.0264934	HC	sli:Slin_1407	esterase (A)
N54_GI_0039149	3.41297e-07	0	0.000889643	HC	slg:SLGD_02546	chromosome replication initiator DnaA;
N54_GI_0019731	9.36111e-08	0	0.0264934	HC	ske:Sked_34830	hypothetical protein (A)
N47_GI_0026345	8.05352e-08	0	0.0259614	HC	sjj:SPJ_1575	sugar ABC transporter permease;
N62_GI_0043326	3.27388e-07	0	0.0217043	HC	siv:SSIL_3058	guanylate kinase;
N62_GI_0064275	2.48879e-07	0	0.0208199	HC	siv:SSIL_3058	guanylate kinase;
N47_GI_0001116	4.40626e-06	1.76109e-07	0.0329852	HC	siv:SSIL_2631	acetyl-CoA acetyltransferase;
N54_GI_0079992	0	0	0.0451526	HC	siv:SSIL_1576	cell wall-associated hydrolase (A)
N85_GI_0067893	0	0	0.0451526	HC	siv:SSIL_1312	hypothetical protein (A)
N62_GI_0054603	6.80801e-07	1.98949e-07	0.0445108	HC	siv:SSIL_1212	hypothetical protein (A)
N74_GI_0080865	0	3.05621e-07	0.0183538	GH	sit:TM1040_2270	ABC transporter;
N62_GI_0058093	9.14844e-07	6.32158e-08	0.00978546	HC	sil:SPO2804	sugar ABC transporter permease;
Z0008_GI_0134467	0	0	0.0256037	HC	sik:K710_1562	pyruvate formate-lyase 1-activating enzyme;
N67_GI_0113257	0	0	0.0451526	HC	sig:N596_08630	2', 3'-cyclic nucleotide 2'-phosphodiesterase (EC:3.1.3.6 3.1.4.16);
Z0016_GI_0059436	0	6.32299e-08	0.00986171	GH	sig:N596_06945	maltodextrin phosphorylase;
Z0012_GI_0113670	0	5.06411e-06	0.00825616	GH	sig:N596_05105	transposase IS861 (A)
Z0026_GI_0027244	1.76059e-07	0	0.0150957	HC	sig:N596_04850	alpha-L-fucosidase;
N74_GI_0032968	0	0	0.0451526	HC	sif:Sinf_1876	C-type sortase;
N82_GI_0043974	6.13242e-08	0	0.0204668	HC	sif:Sinf_1418	pectate lyase related protein, polysaccharidelyase family (A)
N47_GI_0002768	3.63866e-07	0	0.0422918	HC	sif:Sinf_0723	Exopolysaccharide biosynthesis transcriptional activator EpsA (A)
N74_GI_0073355	6.82033e-08	0	0.00872775	HC	sif:Sinf_0130	ISSth1, transposase (orf1), IS3 family (A)
N80_GI_0071960	2.06232e-07	0	0.0212995	HC	sib:SIR_1825	maltose operon transcriptional repressor;
Z0015_GI_0066944	0	9.75252e-08	0.0424832	GH	sib:SIR_1653	putative L-ribulose-5-phosphate 4-epimerase (EC:5.1.3.4);
N54_GI_0022755	5.78631e-08	0	0.000413143	HC	sht:KO02_21365	collagen-binding protein (A)
Z0008_GI_0009513	0	0	0.0256037	HC	sht:KO02_17730	chromate transporter;
Z0026_GI_0003581	5.10067e-09	1.43546e-06	0.0161704	GH	sht:KO02_16060	collagen-binding protein (A)
N91_GI_0052013	0	1.11817e-06	0.0138854	GH	sht:KO02_16055	starch-binding protein (A)
N67_GI_0004308	9.2998e-09	3.07164e-06	0.0381428	GH	sht:KO02_16055	starch-binding protein (A)
N67_GI_0148325	1.3678e-07	0	0.0204868	HC	sht:KO02_15935	acyltransferase (A)
N47_GI_0015194	1.31646e-07	0	0.00383178	HC	sht:KO02_15520	chemotaxis protein CheY (A)
Z0025_GI_0034701	4.97615e-08	0	0.0408539	HC	sht:KO02_13880	SusD family protein (A)
N67_GI_0004277	1.1089e-06	3.69067e-06	0.0365049	GH	sht:KO02_13660	1,4-beta-xylanase (A)
N67_GI_0010507	6.37362e-07	3.95888e-06	0.00769129	GH	sht:KO02_13660	1,4-beta-xylanase (A)
N67_GI_0040492	2.30976e-08	0	0.0204668	HC	sht:KO02_10925	hypothetical protein (A)
Z0012_GI_0120045	0	1.16499e-06	0.00350673	GH	sht:KO02_10270	glycosyl hydrolase family 32 (A)
N85_GI_0008610	8.92604e-08	0	0.003451	HC	sht:KO02_09945	transcriptional regulator (A)
N67_GI_0005184	6.41915e-07	3.28202e-06	0.0241158	GH	sht:KO02_08545	starch-binding protein (A)
N62_GI_0030531	2.41856e-08	0	0.0204868	HC	sht:KO02_06705	hypothetical protein (A)
N67_GI_0010866	0	0	0.0451526	HC	sht:KO02_05545	N-acetylglucosamine kinase (A)
N82_GI_0039379	2.39184e-08	0	0.0326876	HC	sht:KO02_04900	membrane protein (A)
N67_GI_0034337	5.14964e-09	0	0.0204868	HC	sht:KO02_03030	beta-galactosidase;
Z0026_GI_0041712	0	2.4022e-07	0.0196502	GH	sht:KO02_01290	2-amino-3-ketobutyrate CoA ligase (EC:2.3.1.29);
N67_GI_0009511	2.8843e-07	0	0.0279694	HC	sht:KO02_00610	hypothetical protein;
N67_GI_0025106	5.13108e-08	0	0.011862	HC	shp:Sput200_3879	restriction modification system DNA specificity domain-containing protein;
Z0014_GI_0031728	0	6.35147e-08	0.0424832	GH	shi:Shel_28190	-
Z0014_GI_0031729	0	9.79437e-08	0.00986171	GH	shi:Shel_28150	2,3,4,5-tetrahydropyridine-2,6-dicarboxylate N-acetyltransferase;
N62_GI_0043934	8.85754e-07	1.4529e-07	0.00793605	HC	shi:Shel_28130	phosphate ABC transporter membrane protein;
N74_GI_0094538	0	5.98121e-08	0.03795	GH	shi:Shel_26330	homoserine dehydrogenase;
N67_GI_0051412	6.87014e-07	9.16096e-08	0.0279287	HC	shi:Shel_26120	multidrug ABC transporter ATPase and permease;
N80_GI_0062126	2.75627e-07	0	0.0264934	HC	shi:Shel_26120	multidrug ABC transporter ATPase and permease;
N67_GI_0051413	5.60795e-07	1.79236e-07	0.0279287	HC	shi:Shel_26110	multidrug ABC transporter ATPase and permease;
N80_GI_0088540	3.77674e-07	0	0.00872775	HC	shi:Shel_26110	multidrug ABC transporter ATPase and permease;
N62_GI_0074499	2.3696e-06	3.65066e-07	0.0403397	HC	shi:Shel_25130	hypothetical protein;
N54_GI_0054392	1.60318e-07	0	0.0337906	HC	shi:Shel_24860	DMT(drug/metabolite transporter) superfamily permease (A)
Z0029_GI_0120211	0	4.01924e-07	0.00168974	GH	shi:Shel_24460	Fe3+-hydroxamate ABC transporter periplasmic protein;
Z0025_GI_0126898	0	5.08753e-07	0.0176073	GH	shi:Shel_24440	cobalamin/Fe3+-siderophore ABC transporter ATPase;
N62_GI_0059316	2.17687e-07	0	0.0208199	HC	shi:Shel_23860	5-aminoimidazole-4-carboxamide ribonucleotide transformylase;
Z0023_GI_0041092	0	0	0.0256037	HC	shi:Shel_22470	hypothetical protein;
Z0012_GI_0075683	0	3.11415e-07	0.0424832	GH	shi:Shel_22470	hypothetical protein;
N67_GI_0136211	6.04746e-07	0	0.0245681	HC	shi:Shel_21720	hypothetical protein (A)
N54_GI_0010873	0	0	0.0451526	HC	shi:Shel_21300	sortase-like acyltransferase;
N62_GI_0090578	4.43463e-07	0	0.0344455	HC	shi:Shel_21220	cobalamin biosynthesis protein CbiD (A)
N62_GI_0065761	3.72882e-07	6.93754e-08	0.0356784	HC	shi:Shel_21210	precorrin-4 C11-methyltransferase (A)
Z0029_GI_0097583	0	1.04671e-07	0.00986171	GH	shi:Shel_19990	small-conductance mechanosensitive channel (A)
Z0008_GI_0072674	0	5.91953e-08	0.0333603	GH	shi:Shel_18640	calcineurin-like phosphoesterase (A)
Z0029_GI_0052954	0	0	0.0256037	HC	shi:Shel_18640	calcineurin-like phosphoesterase (A)
N62_GI_0046885	4.00302e-08	0	0.00872775	HC	shi:Shel_18290	anaerobic ribonucleoside triphosphate reductase;
N62_GI_0075029	3.7206e-08	0	0.0204868	HC	shi:Shel_18290	anaerobic ribonucleoside triphosphate reductase;
N68_GI_0026758	0	4.96364e-07	0.0424832	GH	shi:Shel_17990	degV family protein (A)
N85_GI_0014571	1.71187e-08	7.56591e-07	0.0202268	GH	shi:Shel_17700	beta-glucosidase-like glycosyl hydrolase;
N62_GI_0043732	7.62118e-07	1.12116e-07	0.00762086	HC	shi:Shel_17400	Na+ antiporter NhaC;
N62_GI_0043731	7.31038e-07	0	0.0188897	HC	shi:Shel_17390	hypothetical protein;
N62_GI_0112401	7.03442e-08	0	0.0204868	HC	shi:Shel_17070	alpha-1,4-glucan:alpha-1,4-glucan 6-glycosyltransferase (EC:2.4.1.18);
N62_GI_0124644	4.8872e-07	1.01071e-07	0.0344484	HC	shi:Shel_16570	NAD(FAD)-dependent dehydrogenase (A)
Z0029_GI_0128710	0	8.38191e-07	0.0092005	GH	shi:Shel_16570	NAD(FAD)-dependent dehydrogenase (A)
N80_GI_0078369	2.9636e-07	0	0.00620441	HC	shi:Shel_16570	NAD(FAD)-dependent dehydrogenase (A)
Z0029_GI_0117450	0	7.56682e-08	0.00986171	GH	shi:Shel_16560	bifunctional HTH-domain containing protein/aminotransferase;
N54_GI_0061727	3.93073e-08	0	0.0337906	HC	shi:Shel_16470	SNF family Na+-dependent transporter;
N62_GI_0100691	7.63095e-07	0	0.00448381	HC	shi:Shel_16390	hypothetical protein (A)
N54_GI_0048906	0	0	0.0451526	HC	shi:Shel_15030	O-acetylhomoserine sulfhydrolase (EC:2.5.1.49);
Z0014_GI_0011164	0	2.18331e-07	0.0259684	GH	shi:Shel_15030	O-acetylhomoserine sulfhydrolase (EC:2.5.1.49);
Z0016_GI_0056098	0	0	0.0256037	HC	shi:Shel_14520	transposase (A)
Z0014_GI_0148416	0	2.02601e-07	0.0259684	GH	shi:Shel_14180	Fe-S oxidoreductase (A)
Z0008_GI_0156493	0	3.33347e-07	0.00290129	GH	shi:Shel_14180	Fe-S oxidoreductase (A)
N62_GI_0046106	3.73589e-07	0	0.00422071	HC	shi:Shel_13780	Na+/H+ antiporter NhaD-like permease (A)
Z0008_GI_0128881	0	2.77551e-07	0.00113554	GH	shi:Shel_13430	D-alanyl-D-alanine carboxypeptidase;
Z0029_GI_0135834	0	2.18497e-07	0.00825616	GH	shi:Shel_13430	D-alanyl-D-alanine carboxypeptidase;
Z0029_GI_0091665	0	0	0.0256037	HC	shi:Shel_13350	NADH:ubiquinone oxidoreductase subunit 5 (chain L)/multisubunit Na+/H+ antiporter, MnhA subunit (A)
Z0025_GI_0122143	0	2.05556e-07	0.0160153	GH	shi:Shel_11850	aspartate carbamoyltransferase (EC:2.1.3.2);
Z0014_GI_0144688	0	0	0.0256037	HC	shi:Shel_11120	Fe-S oxidoreductase (A)
Z0014_GI_0136483	0	0	0.0256037	HC	shi:Shel_10210	3-dehydroquinate synthase (EC:4.2.3.4);
N62_GI_0087604	1.65955e-07	0	0.0204868	HC	shi:Shel_10140	prephenate dehydrogenase (A)
N62_GI_0110064	4.07695e-07	0	0.0124384	HC	shi:Shel_09460	regulator of competence-specific genes (A)
N67_GI_0042013	3.11308e-08	0	0.00872775	HC	shi:Shel_09440	hypothetical protein (A)
N54_GI_0064384	1.67148e-07	0	0.0160153	HC	shi:Shel_06340	aldo/keto reductase family oxidoreductase (A)
Z0025_GI_0137839	0	1.33882e-07	0.0259684	GH	shi:Shel_05940	heavy metal-translocating P-type ATPase;
Z0014_GI_0128416	0	0	0.0256037	HC	shi:Shel_05680	sortase, LPXTG-site transpeptidase;
N54_GI_0043873	2.76885e-07	0	0.0208199	HC	shi:Shel_05240	hypothetical protein (A)
Z0008_GI_0116434	0	0	0.0256037	HC	shi:Shel_05230	DMT superfamily permease (A)
Z0008_GI_0164123	0	1.09455e-07	0.0259684	GH	shi:Shel_03900	hypothetical protein (A)
Z0029_GI_0119441	0	8.55781e-08	0.0259684	GH	shi:Shel_03900	hypothetical protein (A)
Z0023_GI_0110281	0	0	0.0256037	HC	shi:Shel_03410	DNA replication protein (A)
N85_GI_0113735	0	0	0.0451526	HC	shi:Shel_02290	DNA repair nucleotidyltransferase/DNA polymerase;
N74_GI_0088979	0	0	0.0451526	HC	shi:Shel_02290	DNA repair nucleotidyltransferase/DNA polymerase;
N54_GI_0077763	2.1528e-08	0	0.0204868	HC	shi:Shel_01140	acyl-CoA synthetase/AMP-acid ligase (A)
N85_GI_0002534	2.05501e-08	6.13853e-07	0.0381428	GH	shi:Shel_01030	heat shock protein 90;
Z0029_GI_0158100	0	1.32207e-07	0.0259684	GH	shi:Shel_00950	NAD-dependent protein deacetylase, SIR2 family (A)
N74_GI_0133479	0	3.37054e-07	0.00620125	GH	shi:Shel_00840	ornithine carbamoyltransferase (EC:2.1.3.3);
Z0029_GI_0118687	0	5.22294e-07	0.00556917	GH	shi:Shel_00220	UDP-N-acetylmuramyl-tripeptide synthetase;
N54_GI_0023216	1.82577e-07	0	0.0124384	HC	shg:Sph21_4857	ECF subfamily RNA polymerase sigma-24 subunit (A)
Z0015_GI_0029997	0	4.24354e-08	0.0424832	GH	shg:Sph21_4698	RagB/SusD domain-containing protein (A)
N68_GI_0018151	2.13517e-07	0	0.0225693	HC	shg:Sph21_4333	TonB-dependent receptor plug (A)
N85_GI_0040910	0	0	0.0451526	HC	shg:Sph21_4333	TonB-dependent receptor plug (A)
N74_GI_0104339	0	0	0.0451526	HC	shg:Sph21_4241	hypothetical protein (A)
N85_GI_0003937	0	1.99898e-06	0.0408539	GH	shg:Sph21_3497	C-5 cytosine-specific DNA methylase;
N67_GI_0009640	9.97157e-07	3.00651e-06	0.045077	GH	shg:Sph21_2867	hypothetical protein (A)
N91_GI_0038754	7.77826e-08	0	0.003451	HC	shg:Sph21_2819	hypothetical protein;
N47_GI_0035200	1.1704e-08	0	0.0204868	HC	shg:Sph21_2631	TonB-dependent receptor plug (A)
Z0012_GI_0110230	0	1.06497e-06	0.00113554	GH	shg:Sph21_2444	OmpA/MotB domain-containing protein;
N47_GI_0013244	0	0	0.0451526	HC	shg:Sph21_2073	polysaccharide biosynthesis protein (A)
N54_GI_0011672	2.06295e-07	0	0.0219898	HC	shg:Sph21_1996	fumarate reductase/succinate dehydrogenase flavoprotein domain-containing protein (A)
N68_GI_0018150	2.36657e-07	0	0.0344484	HC	shg:Sph21_1884	hypothetical protein (A)
Z0029_GI_0159544	0	0	0.0256037	HC	shg:Sph21_1714	50S ribosomal protein L3;
Z0015_GI_0047064	0	0	0.0256037	HC	shg:Sph21_1277	hypothetical protein (A)
Z0025_GI_0056743	0	4.3592e-07	0.0340967	GH	shg:Sph21_1023	aldose 1-epimerase;
N47_GI_0007931	0	0	0.0451526	HC	shg:Sph21_0929	TonB-dependent receptor plug (A)
N67_GI_0001974	1.28411e-06	5.59028e-06	0.037253	GH	shg:Sph21_0802	RagB/SusD domain-containing protein (A)
N67_GI_0000796	5.58915e-07	3.59654e-06	0.0244924	GH	shg:Sph21_0655	beta-N-acetylhexosaminidase;
N67_GI_0007439	1.971e-08	3.04455e-06	0.00998096	GH	shg:Sph21_0602	TonB-dependent receptor (A)
N67_GI_0007438	0	3.09242e-06	0.00899145	GH	shg:Sph21_0601	RagB/SusD domain-containing protein (A)
N67_GI_0007437	3.10799e-08	3.75432e-06	0.00946387	GH	shg:Sph21_0600	hypothetical protein (A)
N47_GI_0031896	5.64057e-06	3.10031e-07	0.0445108	HC	shg:Sph21_0600	hypothetical protein (A)
N67_GI_0044369	1.6887e-08	0	0.0204868	HC	shg:Sph21_0599	hypothetical protein (A)
N54_GI_0082342	0	0	0.0451526	HC	shg:Sph21_0495	glycoside hydrolase (A)
N62_GI_0040362	0	0	0.0451526	HC	shg:Sph21_0480	TonB-dependent receptor plug (A)
N62_GI_0030533	4.26494e-08	0	0.00872775	HC	shg:Sph21_0445	glycoside hydrolase (A)
N62_GI_0109398	3.5767e-07	0	0.00620441	HC	she:Shewmr4_3207	hypothetical protein (A)
Z0025_GI_0099514	0	0	0.0256037	HC	sha:SH2647	mannonate dehydratase (EC:4.2.1.8);
N47_GI_0002204	3.87208e-06	0	0.0212995	HC	sgy:Sgly_3221	cof family hydrolase;
N47_GI_0006964	2.94108e-06	0	0.0310642	HC	sgy:Sgly_2891	cobalamin (vitamin B12) biosynthesis protein CbiG;
Z0014_GI_0034034	0	4.12856e-07	0.0333603	GH	sgy:Sgly_2890	precorrin-3 methyltransferase (EC:2.1.1.131);
N47_GI_0006968	2.29355e-06	0	0.0251441	HC	sgy:Sgly_2884	hydrogenobyrinic acid a,c-diamide synthase (EC:6.3.5.9 6.3.5.-);
N62_GI_0017430	0	0	0.0451526	HC	sgy:Sgly_2820	peptidase M23 (A)
N80_GI_0046783	3.48394e-06	8.2434e-08	0.0234928	HC	sgy:Sgly_2238	dihydrodipicolinate reductase (EC:1.3.1.26);
N62_GI_0018251	1.46919e-07	0	0.0266301	HC	sgy:Sgly_2130	nickel-transporting ATPase (EC:3.6.3.24);
N62_GI_0032202	5.02125e-07	7.30655e-08	0.0221845	HC	sgy:Sgly_1987	ATPase P (EC:3.6.3.4);
N74_GI_0098401	7.29408e-08	0	0.0208199	HC	sgy:Sgly_1987	ATPase P (EC:3.6.3.4);
N54_GI_0016311	3.89637e-07	7.80364e-08	0.0197476	HC	sgy:Sgly_1987	ATPase P (EC:3.6.3.4);
N80_GI_0055238	2.33641e-07	0	0.00872775	HC	sgy:Sgly_1985	hypothetical protein (A)
N62_GI_0071097	3.72737e-07	7.23196e-08	0.00978546	HC	sgy:Sgly_1550	family 2 glycosyl transferase (A)
Z0008_GI_0105317	0	2.65235e-07	0.00986171	GH	sgy:Sgly_1520	integrase family protein (A)
N62_GI_0102949	0	0	0.0451526	HC	sgy:Sgly_1457	transposase (A)
N62_GI_0121960	4.95714e-08	0	0.0204868	HC	sgy:Sgly_1403	Tex-like protein;
N62_GI_0025187	8.52522e-07	0	0.0135076	HC	sgy:Sgly_1358	ECF subfamily RNA polymerase sigma-24 subunit;
N68_GI_0071819	0	0	0.0451526	HC	sgy:Sgly_1312	XRE family transcriptional regulator;
N54_GI_0023824	2.60299e-07	0	0.0161704	HC	sgy:Sgly_1259	SMC domain-containing protein;
N54_GI_0063238	1.11803e-07	0	0.00663321	HC	sgy:Sgly_1258	nuclease SbcCD subunit D;
N62_GI_0102910	2.08859e-07	0	0.0340967	HC	sgy:Sgly_1187	hypothetical protein (A)
N68_GI_0061858	3.05975e-08	0	0.003451	HC	sgy:Sgly_1032	S-layer protein (A)
N74_GI_0036019	0	0	0.0451526	HC	sgy:Sgly_1012	xenobiotic ABC transporter ATPase (EC:3.6.3.44);
N62_GI_0018583	4.11707e-07	0	0.0408539	HC	sgy:Sgly_0666	HEPN domain-containing protein (A)
N47_GI_0010410	1.63272e-07	0	0.0170158	HC	sgy:Sgly_0529	cell wall hydrolase/autolysin (A)
N74_GI_0010173	3.19277e-08	0	0.0425372	HC	sgy:Sgly_0335	phage terminase, large subunit (A)
N62_GI_0036630	4.6551e-08	0	0.0204868	HC	sgy:Sgly_0115	ferrous iron transporter B;
N62_GI_0069929	1.22519e-07	0	0.0204868	HC	sgy:Sgly_0077	hypothetical protein (A)
N62_GI_0057545	9.55283e-08	0	0.0337906	HC	sgy:Sgly_0053	hypothetical protein (A)
N54_GI_0138097	2.16399e-07	0	0.00541767	HC	sgy:Sgly_0044	hypothetical protein (A)
N62_GI_0018565	1.76472e-07	0	0.0212995	HC	sgy:Sgly_0036	Sel1 domain-containing protein repeat-containing protein (A)
N62_GI_0103260	1.20215e-07	0	0.0340967	HC	sgy:Sgly_0034	TRAG family protein;
N80_GI_0071063	1.28074e-07	0	0.0337906	HC	sgy:Sgly_0016	integrase family protein (A)
Z0016_GI_0028449	0	1.75136e-07	0.00986171	GH	sgt:SGGB_1843	DEAD/DEAH box helicase (A)
N54_GI_0055049	5.77382e-07	1.38887e-07	0.00359859	HC	sgr:SGR_2037	dipeptide ABC transporter ATP-binding protein;
Z0016_GI_0039741	0	0	0.0256037	HC	sgp:SpiGrapes_2862	putative transcriptional regulator (A)
N62_GI_0099470	6.79707e-07	2.86109e-07	0.0246815	HC	sgp:SpiGrapes_2526	-
N91_GI_0086321	4.9124e-07	0	0.0461934	HC	sgp:SpiGrapes_2391	TRAP transporter subunit DctM (A)
Z0029_GI_0023930	0	4.29633e-07	0.00350673	GH	sgp:SpiGrapes_2350	hypothetical protein (A)
Z0008_GI_0003988	1.98e-08	2.65874e-06	0.0180993	GH	sgp:SpiGrapes_2350	hypothetical protein (A)
N54_GI_0093787	1.08549e-07	0	0.00872775	HC	sgp:SpiGrapes_2022	hypothetical protein (A)
N62_GI_0045520	3.30295e-07	0	0.0212995	HC	sgp:SpiGrapes_1815	CTP synthase;
N62_GI_0059211	8.84569e-07	1.43528e-07	0.0274184	HC	sgp:SpiGrapes_1760	amino acid carrier protein;
N62_GI_0095821	6.81717e-07	2.0507e-07	0.045077	HC	sgp:SpiGrapes_1759	acetylornithine deacetylase/succinyldiaminopimelate desuccinylase-like deacylase (A)
N54_GI_0071598	3.93132e-07	8.23521e-08	0.0188897	HC	sgp:SpiGrapes_1682	hypothetical protein (A)
N62_GI_0056325	4.77498e-07	8.56096e-08	0.0119896	HC	sgp:SpiGrapes_1520	dipeptide/oligopeptide/nickel ABC transporter permease;
N62_GI_0056324	4.50724e-07	6.65332e-08	0.0435706	HC	sgp:SpiGrapes_1519	oligopeptide/dipeptide ABC transporter ATP-binding protein (A)
N62_GI_0056323	3.17873e-07	0	0.00169587	HC	sgp:SpiGrapes_1518	oligopeptide/dipeptide ABC transporter ATP-binding protein;
N62_GI_0085564	1.16351e-06	0	0.0290395	HC	sgp:SpiGrapes_1186	hypothetical protein (A)
N47_GI_0002009	4.3991e-06	1.59282e-07	0.0403397	HC	sgp:SpiGrapes_1146	Fe-S center protein;
N47_GI_0002015	5.10264e-06	0	0.00742399	HC	sgp:SpiGrapes_0779	ammonium transporter;
N62_GI_0051946	9.11042e-07	2.04633e-07	0.0132716	HC	sgp:SpiGrapes_0779	ammonium transporter;
N54_GI_0064518	1.02796e-07	0	0.0266301	HC	sgp:SpiGrapes_0482	ATPase component of ABC-type sugar transporter;
N67_GI_0048845	1.2614e-08	0	0.0204868	HC	sgp:SpiGrapes_0236	hypothetical protein (A)
N67_GI_0102164	1.60309e-07	0	0.049102	HC	sgp:SpiGrapes_0184	sugar ABC transporter ATPase;
Z0026_GI_0053530	5.40766e-08	3.42766e-07	0.0310642	GH	sgo:SGO_1415	LPXTG cell wall surface protein, X-prolyl dipeptidylaminopeptidase (EC:3.4.14.11);
Z0008_GI_0104812	0	3.99524e-08	0.0259684	GH	sgo:SGO_0721	abpB-like dipeptidase lipoprotein (A)
N74_GI_0076104	0	0	0.0451526	HC	sgn:SGRA_3404	ATPase-like protein (A)
N67_GI_0052250	2.53301e-08	0	0.0204868	HC	sgn:SGRA_2446	hypothetical protein (A)
Z0025_GI_0074365	0	9.85783e-08	0.0333603	GH	sgn:SGRA_2328	putative disulfide-isomerase (A)
Z0025_GI_0064083	0	0	0.0256037	HC	sgn:SGRA_0222	thioredoxin family protein (A)
Z0025_GI_0080701	0	1.19795e-07	0.0333603	GH	sgn:SGRA_0222	thioredoxin family protein (A)
N54_GI_0080129	5.37259e-07	0	0.00958796	HC	sgl:SG0535	amino-acid ABC transporter permease;
N54_GI_0110846	0	0	0.0451526	HC	sga:GALLO_1850	PTS system sucrose specific transporter subunit IIABC;
Z0014_GI_0007507	0	0	0.0256037	HC	sga:GALLO_1427	acetyltransferase (A)
Z0025_GI_0114329	0	2.2737e-07	0.0092005	GH	sga:GALLO_0719	hypothetical protein (A)
Z0029_GI_0093309	0	5.75017e-08	0.0259684	GH	sga:GALLO_0186	beta-glucosidase / beta-galactosidase;
Z0029_GI_0047866	0	0	0.0256037	HC	sfu:Sfum_3847	hypothetical protein (A)
Z0029_GI_0047867	0	0	0.0256037	HC	sfu:Sfum_3846	helicase domain-containing protein (A)
N80_GI_0042454	1.88621e-08	0	0.0221693	HC	sfu:Sfum_2919	peptidase S8/S53 subtilisin kexin sedolisin (A)
N62_GI_0066788	7.54921e-07	1.5798e-07	0.0349867	HC	sfu:Sfum_0670	hypothetical protein (A)
N62_GI_0120577	2.86549e-07	0	0.0422918	HC	sfu:Sfum_0670	hypothetical protein (A)
N62_GI_0098262	2.90776e-08	0	0.0204868	HC	sfu:Sfum_0048	hypothetical protein (A)
N47_GI_0001452	3.28072e-06	0	0.0327472	HC	sfo:Z042_20190	membrane protein;
N47_GI_0042620	4.80213e-08	0	0.00872775	HC	sfo:Z042_19390	exo-poly-alpha-D-galacturonosidase;
N47_GI_0023841	0	0	0.0451526	HC	sfo:Z042_04700	hypothetical protein (A)
Z0016_GI_0028937	0	2.24122e-07	0.00556917	GH	sfe:SFxv_1135	Lipid A biosynthesis (KDO)2-(Lauroyl)-lipid IVA acyltransferase (A)
N47_GI_0042738	4.55689e-07	0	0.0221693	HC	sfe:SFxv_0257	IS2 protein (A)
N47_GI_0004504	3.48474e-06	7.62176e-08	0.0290395	HC	sfd:USDA257_c54490	cat1 operon transcriptional activator (A)
N54_GI_0048901	1.55264e-07	0	0.0337906	HC	sfd:USDA257_c02170	threonine dehydratase catabolic (EC:4.3.1.19);
Z0015_GI_0106203	0	0	0.0256037	HC	sfc:Spiaf_2044	OAH/OAS sulfhydrylase;
N62_GI_0050855	8.25084e-07	9.80584e-08	0.00614252	HC	sfc:Spiaf_0499	dipeptide/oligopeptide/nickel ABC transporter permease;
N62_GI_0054173	2.03284e-08	0	0.0204868	HC	sfc:Spiaf_0497	oligopeptide/dipeptide ABC transporter ATP-binding protein (A)
Z0014_GI_0005609	0	1.87428e-07	0.0259684	GH	seu:SEQ_0855	collagen-like surface-anchored protein SclF (A)
N62_GI_0090765	3.1342e-08	0	0.0204868	HC	setu:STU288_3p00010	MobA-like protein (A)
N62_GI_0119294	0	0	0.0451526	HC	setc:CFSAN001921_24850	mobilization protein (A)
N85_GI_0056733	2.96357e-08	0	0.0204868	HC	setc:CFSAN001921_24845	DNA polymerase (A)
N62_GI_0043821	1.90521e-07	0	0.00323885	HC	sesp:BN6_78840	Phosphoglucosamine mutase (EC:5.4.2.10);
N62_GI_0031315	2.90382e-07	0	0.00650268	HC	ses:SARI_04489	glucuronate isomerase;
N80_GI_0053763	4.15713e-07	0	0.0381428	HC	ses:SARI_04369	tartronate semialdehyde reductase;
N54_GI_0142404	4.90726e-07	0	0.0266301	HC	ses:SARI_00832	hypothetical protein;
N91_GI_0039615	0	0	0.0451526	HC	serr:Ser39006_2527	ferrous iron transport protein B;
N47_GI_0018354	8.25967e-08	0	0.0204668	HC	serr:Ser39006_1331	3-dehydro-L-gulonate 2-dehydrogenase (EC:1.1.1.130);
N62_GI_0106877	1.85958e-07	0	0.0124384	HC	serf:L085_22850	hypothetical protein;
N62_GI_0042313	1.04402e-07	0	0.00872775	HC	serf:L085_12210	L-ribulose-5-phosphate 4-epimerase;
Z0014_GI_0001981	0	3.56558e-07	0.010863	GH	serf:L085_04055	2-amino-3-ketobutyrate coenzyme A ligase (EC:2.3.1.29);
N80_GI_0076794	0	0	0.0451526	HC	sepp:SEB_00574	Phage tail length tape-measure protein (A)
N62_GI_0144192	0	0	0.0451526	HC	sene:IA1_01060	iron-hydroxamate transporter permease subunit;
N68_GI_0024872	0	0	0.0451526	HC	sen:SACE_5674	pyruvate dehydrogenase complex dihydrolipoamide acetyltransferase (EC:2.3.1.12);
N62_GI_0095258	0	0	0.0451526	HC	sek:SSPA1959	C4-dicarboxylate transporter DcuC;
N62_GI_0132127	0	0	0.0451526	HC	sef:UMN798_3582	protein-export membrane protein;
N62_GI_0154676	0	0	0.0451526	HC	sef:UMN798_0989	hypothetical protein (A)
N62_GI_0078488	0	0	0.0451526	HC	seeh:SEEH1578_00744	MbeA (A)
N47_GI_0022893	1.98201e-07	0	0.0266301	HC	seeh:SEEH1578_00330	YdeA protein (A)
N47_GI_0024160	0	0	0.0451526	HC	seeh:SEEH1578_00150	NikA (A)
N47_GI_0008613	1.48436e-06	0	0.0461934	HC	seec:CFSAN002050_25235	hypothetical protein (A)
N62_GI_0040748	0	0	0.0451526	HC	seec:CFSAN002050_22510	hypothetical protein (A)
N62_GI_0141542	0	0	0.0451526	HC	seec:CFSAN002050_04955	hypothetical protein (A)
N62_GI_0064221	0	0	0.0451526	HC	see:SNSL254_A4535	hypothetical protein (A)
N62_GI_0125187	0	0	0.0451526	HC	sed:SeD_A4583	bifunctional phosphoribosylaminoimidazolecarboxamide formyltransferase/IMP cyclohydrolase (EC:2.1.2.3 3.5.4.10);
N62_GI_0061094	0	0	0.0451526	HC	sec:SC0283	hypothetical protein (A)
N62_GI_0045121	2.66553e-08	0	0.0204868	HC	seb:STM474_p243	protein-disulfide;
N47_GI_0022891	0	0	0.0451526	HC	seb:STM474_p212	colicin Ib immunity protein (A)
N47_GI_0012638	5.61298e-06	1.44565e-07	0.0155504	HC	seb:STM474_4714	isoaspartyl dipeptidase;
N62_GI_0125223	0	0	0.0451526	HC	sea:SeAg_B4561	DNA-binding transcriptional regulator MelR (A)
N62_GI_0147740	0	0	0.0451526	HC	sea:SeAg_B0181	bifunctional aconitate hydratase 2/2-methylisocitrate dehydratase (EC:4.2.1.3);
Z0016_GI_0018776	0	1.02019e-06	0.00113554	GH	sdv:BN159_1642	hypothetical protein (A)
N67_GI_0096937	8.91933e-08	0	0.0124384	HC	sdt:SPSE_0220	lactose permease;
N54_GI_0004105	6.97846e-08	0	0.049102	HC	sdr:SCD_n00919	carbamoyl-phosphate synthase large subunit (EC:6.3.5.5);
N62_GI_0127894	0	0	0.0451526	HC	sdn:Sden_0681	KilA-like protein (A)
N54_GI_0027546	0	0	0.0451526	HC	sdg:SDE12394_03095	putative transposon integrase (A)
Z0015_GI_0024160	0	2.93345e-07	0.0141773	GH	sde:Sde_3284	putative alginate lyase (A)
Z0015_GI_0020904	0	6.77063e-07	0.0259684	GH	sde:Sde_2501	putative b-glycosidase (A)
N62_GI_0112502	3.31041e-07	0	0.0339324	HC	sde:Sde_0827	glutamate-1-semialdehyde 2,1-aminomutase (EC:5.4.3.8);
N62_GI_0009835	2.78762e-07	0	0.0327472	HC	sdc:SDSE_1342	ATP-dependent DNA helicase RecG (EC:3.6.1.-) (A)
N62_GI_0058094	5.54737e-07	0	0.0327472	HC	scu:SCE1572_44700	macrolide ABC transporter ATP-binding protein;
N54_GI_0013241	1.29581e-07	0	0.0204868	HC	scu:SCE1572_20985	beta-glucosidase;
N62_GI_0059625	1.0369e-06	2.0077e-07	0.0279287	HC	sct:SCAT_p0028	LacI family transcriptional regulator;
Z0016_GI_0026831	0	0	0.0256037	HC	scs:Sta7437_2602	Methyltransferase type 12 (A)
Z0025_GI_0044874	0	0	0.0256037	HC	scr:SCHRY_v1c03570	tRNA (uracil-5-)-methyltransferase Gid;
Z0023_GI_0006633	0	7.43533e-08	0.0408539	GH	scp:HMPREF0833_10539	primase/helicase;
Z0014_GI_0049939	0	1.29077e-06	0.0204668	GH	scn:Solca_3264	subtilisin-like serine protease (A)
N67_GI_0012316	3.14274e-08	3.39565e-06	0.0465486	GH	scn:Solca_2698	hypothetical protein (A)
N54_GI_0073957	7.68923e-08	0	0.0204868	HC	scn:Solca_2568	large conductance mechanosensitive channel protein;
N54_GI_0003647	5.23737e-08	0	0.0326876	HC	scn:Solca_2138	RHS repeat-associated core domain-containing protein (A)
N67_GI_0025997	0	1.03717e-06	0.0212995	GH	scn:Solca_2045	aspartate-alanine antiporter;
N62_GI_0034205	8.36289e-08	0	0.015185	HC	scn:Solca_1762	beta-galactosidase/beta-glucuronidase;
Z0016_GI_0004890	0	8.88031e-07	0.00232841	GH	scn:Solca_1094	transcriptional regulator;
N67_GI_0030972	3.72081e-08	1.43169e-06	0.0194242	GH	scn:Solca_0705	outer membrane receptor protein (A)
N47_GI_0001509	4.85046e-06	0	0.00703228	HC	scl:sce4768	ABC transporter ATP-binding protein;
N62_GI_0049679	3.71518e-07	0	0.0344455	HC	scl:sce3802	dihydrolipoyllysine-residue acetyltransferase (EC:2.3.1.12);
N68_GI_0039529	4.94306e-08	0	0.00872775	HC	sch:Sphch_3101	glycoside hydrolase (A)
Z0025_GI_0040753	0	7.72895e-07	0.0376673	GH	scg:SCI_1474	hypothetical protein (A)
Z0008_GI_0025093	3.99809e-08	0	0.0408539	HC	scg:SCI_1267	site-specific DNA-methyltransferase (EC:2.1.1.72);
N62_GI_0022206	0	0	0.0451526	HC	scg:SCI_1213	hypothetical protein (A)
Z0015_GI_0010445	0	0	0.0256037	HC	scf:Spaf_1325	nicotinic acid mononucleotide adenyltransferase (A)
N47_GI_0019519	2.99328e-07	0	0.0327472	HC	scf:Spaf_0153	[3-oxoacyl-acyl-carrier-protein] synthase III;
Z0014_GI_0002916	0	8.89189e-08	0.0259684	GH	scd:Spica_0862	phosphoglycerate mutase, 2,3-bisphosphoglycerate-independent (EC:5.4.2.1);
Z0014_GI_0055696	0	5.5112e-08	0.00986171	GH	scd:Spica_0630	Uronate isomerase (EC:5.3.1.12);
Z0008_GI_0110189	0	0	0.0256037	HC	scd:Spica_0301	xenobiotic-transporting ATPase (EC:3.6.3.44);
Z0016_GI_0069186	2.29742e-07	0	0.0337906	HC	scd:Spica_0109	SpoVT/AbrB domain-containing protein (A)
N62_GI_0022200	2.21083e-07	0	0.0204868	HC	scd:Spica_0104	helicase domain-containing protein (A)
N62_GI_0079429	1.06951e-07	0	0.00290129	HC	scc:Spico_1748	citrate lyase subunit alpha;
N62_GI_0052986	7.27587e-07	1.24649e-07	0.00483013	HC	scc:Spico_1624	AraC family transcriptional regulator;
N82_GI_0088488	1.75107e-07	0	0.0422918	HC	scc:Spico_1572	fumarate reductase/succinate dehydrogenase flavoprotein domain-containing protein (A)
N68_GI_0043925	2.47705e-06	5.98853e-08	0.0234928	HC	scc:Spico_1515	hypothetical protein (A)
N62_GI_0068724	2.24808e-06	1.40292e-07	0.0268099	HC	scc:Spico_1511	alanine racemase (A)
N67_GI_0049713	2.09867e-06	2.48696e-07	0.0290395	HC	scc:Spico_1510	metalloenzyme domain-containing protein (A)
Z0012_GI_0057749	0	0	0.0256037	HC	scc:Spico_1349	NAD+ synthetase;
N47_GI_0039251	1.02238e-07	0	0.003451	HC	scc:Spico_1283	glycosyl hydrolase 88;
N47_GI_0043244	5.99108e-08	0	0.00872775	HC	scc:Spico_1282	alpha-mannosidase;
N47_GI_0040120	1.37111e-07	0	0.0259614	HC	scc:Spico_1281	binding-protein-dependent transport system inner membrane protein;
N47_GI_0038190	9.70035e-08	0	0.0326876	HC	scc:Spico_1279	ABC transporter substrate-binding protein;
Z0014_GI_0000885	0	2.06941e-07	0.00986171	GH	scc:Spico_1211	NAD-dependent epimerase/dehydratase (A)
Z0014_GI_0054909	0	0	0.0256037	HC	scc:Spico_1173	glutaconate CoA transferase subunit B;
N47_GI_0001110	3.57452e-06	2.088e-07	0.0155504	HC	scc:Spico_0974	Fe-S center protein;
Z0014_GI_0008995	0	6.11902e-08	0.0424832	GH	scc:Spico_0769	alpha-galactosidase;
N62_GI_0091036	7.85361e-08	0	0.0337906	HC	scc:Spico_0460	uridine phosphorylase;
N62_GI_0027899	3.9994e-07	0	0.0327472	HC	scc:Spico_0446	carbohydrate ABC transporter membrane protein 1;
N47_GI_0001488	5.28029e-06	1.99149e-07	0.0197476	HC	scc:Spico_0328	acetolactate synthase large subunit;
N62_GI_0065489	4.36035e-07	0	0.0465486	HC	scc:Spico_0308	hypothetical protein (A)
N62_GI_0019681	6.07286e-08	0	0.0266301	HC	scc:Spico_0247	adenine-specific DNA-methyltransferase (A)
N68_GI_0105303	1.40391e-07	0	0.0425372	HC	scb:SCAB_74141	alpha-N-furanosidase (A)
N80_GI_0059689	1.86218e-07	0	0.0272991	HC	scb:SCAB_74141	alpha-N-furanosidase (A)
Z0008_GI_0049641	0	2.78155e-07	0.000122435	GH	sca:Sca_2159	hypothetical protein (A)
Z0014_GI_0023015	0	2.07814e-07	0.0259684	GH	sca:Sca_0705	phosphoenolpyruvate-protein phosphatase (EC:2.7.3.9);
N47_GI_0001546	3.79149e-06	3.3075e-07	0.0421688	HC	sca:Sca_0152	peptidyl-tRNA hydrolase (EC:3.1.1.29);
N54_GI_0010450	2.94589e-06	0	0.0202268	HC	sbu:SpiBuddy_2736	ABC transporter periplasmic protein;
N47_GI_0029469	1.21042e-07	0	0.0259614	HC	sbu:SpiBuddy_2546	hypothetical protein (A)
Z0008_GI_0146508	0	1.64565e-07	0.0424832	GH	sbu:SpiBuddy_2133	oligopeptide/dipeptide ABC transporter ATPase (EC:3.6.3.24);
Z0014_GI_0000352	0	0	0.0256037	HC	sbu:SpiBuddy_2047	GtrA family protein (A)
N62_GI_0023663	3.53329e-07	5.23356e-08	0.0297601	HC	sbu:SpiBuddy_1730	sodium/proline symporter;
N54_GI_0051507	1.5188e-06	0	0.00323885	HC	sbu:SpiBuddy_1608	TRAP dicarboxylate transporter subunit DctP (A)
N54_GI_0051509	1.52471e-06	5.4455e-08	0.00600808	HC	sbu:SpiBuddy_1606	TRAP dicarboxylate transporter subunit DctM (A)
N62_GI_0049866	3.1937e-07	7.56701e-08	0.0246815	HC	sbu:SpiBuddy_1503	2,3-cyclic-nucleotide 2'phosphodiesterase (EC:3.1.4.16);
N62_GI_0048395	6.75209e-07	1.10695e-07	0.0297601	HC	sbu:SpiBuddy_1503	2,3-cyclic-nucleotide 2'phosphodiesterase (EC:3.1.4.16);
N47_GI_0029671	8.90743e-08	0	0.0259614	HC	sbu:SpiBuddy_1099	ammonium transporter;
N85_GI_0068705	3.22613e-07	0	0.0402244	HC	sbu:SpiBuddy_0959	acetolactate synthase large subunit (EC:2.2.1.6);
N47_GI_0037843	8.5336e-08	0	0.0326876	HC	sbu:SpiBuddy_0856	AraC family transcriptional regulator;
N82_GI_0010483	0	0	0.0451526	HC	sbu:SpiBuddy_0839	xenobiotic-transporting ATPase (EC:3.6.3.44);
N80_GI_0040210	4.54834e-07	6.75694e-08	0.00448381	HC	sbu:SpiBuddy_0581	-
N54_GI_0017543	6.29089e-08	0	0.0461934	HC	sbu:SpiBuddy_0429	fumarate reductase/succinate dehydrogenase flavoprotein domain-containing protein (A)
Z0029_GI_0042959	0	6.69811e-07	0.00986171	GH	sbu:SpiBuddy_0386	glucose-1-phosphate thymidylyltransferase (EC:2.7.7.24);
N62_GI_0092080	0	0	0.0451526	HC	sbu:SpiBuddy_0230	hypothetical protein (A)
N62_GI_0129765	0	0	0.0451526	HC	sbu:SpiBuddy_0229	hypothetical protein (A)
N54_GI_0075621	2.02693e-07	0	0.003451	HC	sbu:SpiBuddy_0217	hypothetical protein (A)
N54_GI_0045562	3.40059e-07	0	0.0402244	HC	sbr:SY1_19320	Transcriptional regulator (A)
Z0029_GI_0113958	0	0	0.0256037	HC	sbr:SY1_19320	Transcriptional regulator (A)
N62_GI_0031853	1.39524e-07	0	0.0171353	HC	sbr:SY1_19310	Type I site-specific restriction-modification system, R (restriction) subunit and related helicases (EC:3.1.21.3);
N62_GI_0031848	1.44678e-07	0	0.0138901	HC	sbr:SY1_19280	hypothetical protein (A)
Z0008_GI_0014606	0	0	0.0256037	HC	sbr:SY1_19280	hypothetical protein (A)
N54_GI_0031678	2.93998e-08	0	0.0204868	HC	sbr:SY1_19280	hypothetical protein (A)
N68_GI_0094943	0	0	0.0451526	HC	sbr:SY1_19250	Malic enzyme (EC:1.1.1.38);
Z0014_GI_0002031	0	3.26494e-07	0.0259684	GH	sbr:SY1_18380	branched chain amino acid aminotransferase apoenzyme (EC:2.6.1.42);
N54_GI_0080884	3.35727e-07	0	0.00541767	HC	sbr:SY1_17640	Citrate lyase beta subunit (EC:4.1.3.6);
N80_GI_0077026	4.42007e-07	0	0.0176073	HC	sbr:SY1_17340	ribonucleoside-triphosphate reductase class III activase subunit (EC:1.97.1.4 1.17.4.2);
N62_GI_0016253	0	0	0.0451526	HC	sbr:SY1_16520	Predicted Fe-S oxidoreductases (A)
N54_GI_0057909	9.02598e-08	0	0.00872775	HC	sbr:SY1_15480	alanine racemase (EC:5.1.1.1);
N54_GI_0041215	1.29928e-07	0	0.00872775	HC	sbr:SY1_12690	amino acid/amide ABC transporter membrane protein 2, HAAT family (TC 3.A.1.4.-);
N62_GI_0062621	1.10144e-06	2.78784e-07	0.037253	HC	sbr:SY1_12680	amino acid/amide ABC transporter membrane protein 1, HAAT family (TC 3.A.1.4.-);
N54_GI_0041214	1.0971e-07	0	0.0337906	HC	sbr:SY1_12680	amino acid/amide ABC transporter membrane protein 1, HAAT family (TC 3.A.1.4.-);
N85_GI_0015671	0	0	0.0451526	HC	sbr:SY1_12250	Outer membrane receptor for ferrienterochelin and colicins (A)
N82_GI_0039629	3.75343e-08	0	0.00125283	HC	sbr:SY1_12250	Outer membrane receptor for ferrienterochelin and colicins (A)
Z0014_GI_0020420	0	1.81187e-07	0.0259684	GH	sbr:SY1_10420	Aspartate/tyrosine/aromatic aminotransferase (EC:2.6.1.1 2.6.1.-);
Z0008_GI_0096083	0	1.73525e-07	0.00986171	GH	sbr:SY1_09440	NCAIR mutase (PurE)-related proteins;
Z0008_GI_0032006	0	0	0.0256037	HC	sbr:SY1_09440	NCAIR mutase (PurE)-related proteins;
N47_GI_0001498	4.22497e-06	0	0.0234928	HC	sbr:SY1_08950	putative alkyl hydroperoxide reductase F subunit (EC:1.8.1.9);
Z0012_GI_0068033	0	0	0.0256037	HC	sbr:SY1_08370	Adenine specific DNA methylase Mod (EC:2.1.1.72);
Z0025_GI_0118651	0	0	0.0256037	HC	sbr:SY1_07990	Predicted oxidoreductases of the aldo/keto reductase family;
Z0014_GI_0022009	0	1.02909e-07	0.0424832	GH	sbr:SY1_06130	hypothetical protein;
N62_GI_0105807	0	0	0.0451526	HC	sbr:SY1_06060	Virulence protein (A)
N67_GI_0120707	0	0	0.0451526	HC	sbr:SY1_05680	ABC-type dipeptide/oligopeptide/nickel transport systems, permease components;
N62_GI_0112166	2.243e-07	0	0.0124384	HC	sbr:SY1_05590	Uncharacterized proteins, homologs of lactam utilization protein B;
N62_GI_0095976	2.74578e-08	0	0.0204868	HC	sbr:SY1_03580	copper-(or silver)-translocating P-type ATPase (EC:3.6.3.4);
N54_GI_0052977	8.90225e-08	0	0.0266301	HC	sbr:SY1_01640	Beta-lactamase class C and other penicillin binding proteins (A)
Z0014_GI_0003642	0	0	0.0256037	HC	sbo:SBO_3110	carbamate kinase (EC:2.7.2.2);
N62_GI_0108561	0	0	0.0451526	HC	sbl:Sbal_0456	hypothetical protein (A)
N47_GI_0031530	4.23817e-08	0	0.0204868	HC	sbc:SbBS512_B0002	replication protein (A)
N62_GI_0083706	5.46366e-08	0	0.003451	HC	sba:Sulba_0347	superfamily II helicase (A)
N62_GI_0053883	5.80278e-08	0	0.00872775	HC	sauu:SA957_0059	putative ATP-dependent endonuclease (A)
N47_GI_0000010	4.83866e-06	4.47272e-07	0.0435706	HC	saus:SA40_1163	hypothetical protein;
N80_GI_0051380	9.15423e-08	0	0.00125283	HC	sauj:SAI2T2_1005620	ABC-type proline/glycine betaine transport systems,permease component;
Z0008_GI_0027458	0	0	0.0256037	HC	sat:SYN_01101	glycosyltransferase (EC:2.4.1.-) (A)
N47_GI_0001079	1.94973e-06	0	0.00502589	HC	sat:SYN_00772	endonuclease (EC:3.1.-.-);
N85_GI_0001415	1.27457e-08	3.35803e-07	0.0465486	GH	sap:Sulac_1877	DNA translocase FtsK;
N85_GI_0057656	0	0	0.0451526	HC	sap:Sulac_0472	integrase family protein (A)
Z0023_GI_0084699	0	6.52025e-08	0.00986171	GH	sap:Sulac_0279	DNA-directed RNA polymerase subunit beta (EC:2.7.7.6);
N67_GI_0124102	1.24107e-07	0	0.0425095	HC	sap:Sulac_0136	CTP synthase (EC:6.3.4.2);
Z0014_GI_0051254	0	0	0.0256037	HC	sang:SAIN_0581	hypothetical protein (A)
Z0008_GI_0061787	0	0	0.0256037	HC	sanc:SANR_1321	prophage antirepressor (A)
N47_GI_0000067	4.57426e-06	0	0.0402244	HC	salv:SALWKB2_0194	Amino acid ABC transporter, amino acid-binding protein;
N85_GI_0006047	2.60714e-08	7.81639e-07	0.0150957	GH	salu:DC74_1709	antagonist of KipI (A)
N62_GI_0052434	0	0	0.0451526	HC	sal:Sala_0097	glutathione S-transferase-like protein (A)
N47_GI_0022045	7.54897e-08	0	0.0337906	HC	sak:SAK_1254	capsular polysaccharide biosynthesis protein (A)
Z0008_GI_0106870	1.09088e-07	9.91846e-07	0.049102	GH	sagr:SAIL_7550	TrsE-like protein (A)
N85_GI_0121920	0	0	0.0451526	HC	sagr:SAIL_6560	Candidate zinc-binding lipoprotein ZinT;
N74_GI_0099778	0	2.53438e-07	0.0243628	GH	sagi:MSA_13680	PTS system, lactose-specific IIB component / PTS system, lactose-specific IIC component (EC:2.7.1.69);
Z0012_GI_0100217	0	2.19638e-07	0.0259684	GH	sagi:MSA_1220	SSU ribosomal protein S13p (S18e);
Z0012_GI_0102540	0	0	0.0256037	HC	sag:SAG2046	glycerol dehydrogenase;
N47_GI_0015108	3.38613e-07	0	0.0421688	HC	sag:SAG1966	-
Z0029_GI_0148203	0	3.77339e-07	0.00825616	GH	sag:SAG1963	phosphate transporter ATP-binding protein;
N85_GI_0008538	3.58482e-08	9.12451e-07	0.0251441	GH	sag:SAG1421	glycosyl transferase family protein;
N54_GI_0087145	0	0	0.0451526	HC	sag:SAG0689	hypothetical protein;
N54_GI_0057055	1.74803e-08	0	0.0204868	HC	saci:Sinac_7282	2-isopropylmalate synthase;
N80_GI_0072635	4.72428e-07	0	0.0134329	HC	saci:Sinac_6338	N-acetylglucosamine-1-phosphate uridylyltransferase/acetyltransferase;
N47_GI_0002745	5.27212e-06	1.43055e-07	0.0197476	HC	saci:Sinac_5956	lactate dehydrogenase-like oxidoreductase (A)
Z0023_GI_0044794	0	1.55732e-06	0.00411279	GH	saci:Sinac_0949	beta-galactosidase/beta-glucuronidase (A)
N54_GI_0043645	0	0	0.0451526	HC	saci:Sinac_0924	arylsulfatase A family protein (A)
Z0014_GI_0005074	0	4.04989e-07	0.0259684	GH	rxy:Rxyl_2548	lipoyl synthase;
N62_GI_0030628	2.3165e-07	0	0.0208199	HC	rxy:Rxyl_2548	lipoyl synthase;
Z0025_GI_0082306	0	0	0.0256037	HC	rxy:Rxyl_2175	2-C-methyl-D-erythritol 2,4-cyclodiphosphate synthase (EC:4.6.1.12);
N82_GI_0017787	1.75877e-06	0	0.0327472	HC	rva:Rvan_0534	magnesium chelatase ATPase I (EC:6.6.1.1);
N85_GI_0047611	7.12955e-08	0	0.0208199	HC	rus:RBI_II00643	Glyceraldehyde 3-phosphate dehydrogenase (EC:1.2.1.12);
Z0012_GI_0059462	0	0	0.0256037	HC	rus:RBI_II00630	ABC transporter ATPase component (EC:3.6.3.-);
N62_GI_0046890	7.32641e-08	0	0.0272991	HC	rus:RBI_II00619	UDP-N-acetylglucosamine 1-carboxyvinyltransferase (EC:2.5.1.7);
N62_GI_0003695	5.32738e-07	0	0.0402244	HC	rus:RBI_II00613	hypothetical protein (A)
N62_GI_0004513	3.15672e-07	0	0.0461934	HC	rus:RBI_II00606	hypothetical protein (A)
Z0012_GI_0021295	0	0	0.0256037	HC	rus:RBI_II00599	DNA adenine methylase (EC:2.1.1.72);
N82_GI_0086089	0	0	0.0451526	HC	rus:RBI_II00591	hypothetical protein (A)
N68_GI_0026889	0	0	0.0451526	HC	rus:RBI_II00589	Transcriptional regulator (A)
N62_GI_0038422	0	0	0.0451526	HC	rus:RBI_II00588	hypothetical protein (A)
N68_GI_0051935	0	0	0.0451526	HC	rus:RBI_II00585	hypothetical protein (A)
Z0014_GI_0144239	0	0	0.0451526	HC	rus:RBI_II00576	hypothetical protein;
N62_GI_0073390	3.93844e-07	0	0.00835043	HC	rus:RBI_II00563	hypothetical protein (A)
N68_GI_0022685	0	0	0.0451526	HC	rus:RBI_II00563	hypothetical protein (A)
Z0015_GI_0137799	0	1.88602e-07	0.00350673	GH	rus:RBI_II00561	hypothetical protein (A)
N62_GI_0052131	2.65893e-08	0	0.0204868	HC	rus:RBI_II00561	hypothetical protein (A)
N80_GI_0047051	2.87663e-07	0	0.00946387	HC	rus:RBI_II00561	hypothetical protein (A)
Z0012_GI_0131054	0	0	0.0256037	HC	rus:RBI_II00561	hypothetical protein (A)
N68_GI_0017169	0	0	0.0451526	HC	rus:RBI_II00550	hypothetical phage protein (A)
N68_GI_0017177	0	0	0.0451526	HC	rus:RBI_II00542	phage portal protein (A)
N68_GI_0017178	0	0	0.0451526	HC	rus:RBI_II00541	Phage minor capsid protein (Glycoside Hydrolase Family 25 protein ) (A)
N80_GI_0055309	2.00737e-07	0	0.0376673	HC	rus:RBI_II00541	Phage minor capsid protein (Glycoside Hydrolase Family 25 protein ) (A)
Z0015_GI_0019440	0	5.34364e-08	0.0422918	GH	rus:RBI_II00528	putative minor tail protein (A)
Z0015_GI_0089157	0	2.12897e-07	0.0333603	GH	rus:RBI_II00519	DNA adenine methylase (EC:2.1.1.72);
N74_GI_0010132	3.46438e-07	0	0.0402244	HC	rus:RBI_II00498	hypothetical protein predicted by Glimmer/Critica (A)
N62_GI_0056147	1.49994e-07	0	0.00958796	HC	rus:RBI_II00467	hypothetical protein (A)
N62_GI_0027487	2.04031e-07	0	0.0305188	HC	rus:RBI_II00434	conserved hypothetical protein (A)
N82_GI_0028665	0	0	0.0451526	HC	rus:RBI_II00433	conserved hypothetical protein (A)
N62_GI_0038015	1.77324e-07	0	0.0221693	HC	rus:RBI_II00420	recombinase (A)
Z0014_GI_0000343	0	3.1414e-08	0.0424832	GH	rus:RBI_II00420	recombinase (A)
Z0012_GI_0025872	1.90729e-07	0	0.0408539	HC	rus:RBI_II00417	hypothetical protein (A)
N67_GI_0129278	0	1.29028e-07	0.0300273	GH	rus:RBI_II00399	hypothetical protein predicted by Glimmer/Critica (A)
Z0008_GI_0031261	1.45499e-07	3.12164e-06	0.0365049	GH	rus:RBI_II00374	tRNA nucleotidyltransferase (CCA-adding enzyme) (EC:2.7.7.72);
N62_GI_0008588	7.53123e-08	0	0.0326876	HC	rus:RBI_II00342	hypothetical protein predicted by Glimmer/Critica (A)
Z0008_GI_0100714	0	0	0.0256037	HC	rus:RBI_II00340	putative CoA-substrate-specific enzyme activase (A)
N54_GI_0048012	9.56155e-08	0	0.0204868	HC	rus:RBI_II00336	hypothetical protein (A)
N54_GI_0137558	0	0	0.0451526	HC	rus:RBI_II00312	Peptide chain release factor 3;
N80_GI_0049239	2.61963e-07	4.85431e-08	0.0244924	HC	rus:RBI_II00312	Peptide chain release factor 3;
Z0025_GI_0093598	0	0	0.0256037	HC	rus:RBI_II00309	Chaperone protein ClpB;
N62_GI_0019693	2.83203e-07	0	0.0337906	HC	rus:RBI_II00252	hypothetical protein predicted by Glimmer/Critica (A)
Z0025_GI_0076149	0	0	0.0256037	HC	rus:RBI_II00228	Dihydrodipicolinate synthase (EC:4.3.3.7);
N80_GI_0057393	1.80996e-07	4.37182e-08	0.0279694	HC	rus:RBI_II00215	CRISPR-associated helicase Cas3 (A)
N54_GI_0081836	2.3982e-07	0	0.0327472	HC	rus:RBI_II00215	CRISPR-associated helicase Cas3 (A)
N80_GI_0050131	3.48724e-07	0	0.00958796	HC	rus:RBI_II00182	hypothetical protein;
N62_GI_0066823	4.20989e-07	0	0.0202268	HC	rus:RBI_II00176	Adenosylhomocysteinase (EC:3.3.1.1);
Z0025_GI_0098931	0	0	0.0256037	HC	rus:RBI_II00171	branched-chain amino acid ABC ATPase component (EC:3.6.3.-);
Z0025_GI_0090338	0	0	0.0256037	HC	rus:RBI_II00118	ribosomal protein S12 methylthiotransferase RimO (EC:2.1.1.-);
N91_GI_0005620	2.98121e-07	0	0.00541767	HC	rus:RBI_II00057	tRNA delta(2)-isopentenylpyrophosphate transferase (EC:2.5.1.75);
N62_GI_0003611	2.42092e-07	0	0.0305188	HC	rus:RBI_II00040	4-hydroxy-3-methylbut-2-en-1-yl diphosphate synthase (EC:1.17.7.1);
N85_GI_0001478	1.92044e-08	6.77854e-07	0.0381428	GH	rus:RBI_II00030	GTP-binding protein EngA;
Z0008_GI_0057652	2.91688e-08	0	0.0290395	HC	rus:RBI_II00015	carbamoyl phosphate synthase large subunit/diaminopimelate epimerase (EC:6.3.5.5);
N47_GI_0034199	0	0	0.0451526	HC	rus:RBI_II00012	Pyruvate formate lyase activating enzyme (EC:1.97.1.4);
N85_GI_0010909	0	0	0.0451526	HC	rus:RBI_I02045	hypothetical protein;
N62_GI_0042896	3.01843e-07	0	0.0251441	HC	rus:RBI_I01988	Homoserine dehydrogenase (EC:1.1.1.3);
Z0025_GI_0056859	0	0	0.0256037	HC	rus:RBI_I01974	Glutamine synthetase (EC:6.3.1.2);
N62_GI_0000708	1.57308e-07	0	0.003451	HC	rus:RBI_I01971	hypothetical protein predicted by Glimmer/Critica (A)
N62_GI_0077355	6.2506e-07	0	0.0171353	HC	rus:RBI_I01952	ribosomal protein L11;
N62_GI_0068712	1.72687e-07	0	0.0425372	HC	rus:RBI_I01952	ribosomal protein L11;
N54_GI_0020820	1.69495e-07	0	0.0425372	HC	rus:RBI_I01939	ribosomal protein L22;
Z0014_GI_0105697	0	0	0.0451526	HC	rus:RBI_I01926	ribosomal protein L30;
N54_GI_0037616	0	0	0.0451526	HC	rus:RBI_I01918	ribosomal protein S13;
N62_GI_0002191	6.93804e-07	0	0.0138854	HC	rus:RBI_I01886	Oligopeptide ABC transporter membrane component (EC:3.6.3.23);
N62_GI_0002190	3.10055e-07	0	0.0425095	HC	rus:RBI_I01885	Oligopeptide ABC transporter, ATPase component (EC:3.6.3.23) (A)
N62_GI_0002188	4.00419e-07	0	0.0344455	HC	rus:RBI_I01883	Oligopeptide-binding protein OppA (EC:3.6.3.23);
N62_GI_0049793	4.69236e-07	0	0.00295394	HC	rus:RBI_I01881	Transcriptional regulator, MerR family (A)
N67_GI_0122807	0	0	0.0451526	HC	rus:RBI_I01865	hypothetical protein predicted by Glimmer/Critica (A)
N82_GI_0054093	5.91118e-08	0	0.0337906	HC	rus:RBI_I01819	ATP synthase F1, alpha subunit (EC:3.6.3.14);
N62_GI_0010729	4.47588e-07	0	0.00872775	HC	rus:RBI_I01807	Thioredoxin;
N62_GI_0010731	1.84295e-07	0	0.0277264	HC	rus:RBI_I01805	thiazole biosynthesis adenylyltransferase ThiF (A)
N67_GI_0108224	1.56465e-07	0	0.0305188	HC	rus:RBI_I01763	Simple sugar transport system ATP-binding protein (EC:3.6.3.-);
N62_GI_0037923	1.61795e-08	0	0.0204868	HC	rus:RBI_I01762	membrane protein, Bmp family;
N47_GI_0029068	4.03285e-08	0	0.00872775	HC	rus:RBI_I01730	D-3-phosphoglycerate dehydrogenase (EC:1.1.1.95);
N85_GI_0018356	1.59246e-08	0	0.0204868	HC	rus:RBI_I01727	hypothetical protein (A)
Z0008_GI_0065374	0	0	0.0256037	HC	rus:RBI_I01717	hypothetical protein (A)
N85_GI_0099739	9.25319e-08	0	0.0337906	HC	rus:RBI_I01713	Protein virD4;
N62_GI_0019311	4.90208e-08	0	0.0259614	HC	rus:RBI_I01713	Protein virD4;
N62_GI_0032324	8.52886e-08	0	0.0204868	HC	rus:RBI_I01708	hypothetical protein predicted by Glimmer/Critica;
N62_GI_0032322	2.13907e-07	0	0.0425095	HC	rus:RBI_I01706	hypothetical protein (A)
N62_GI_0032320	1.39027e-07	0	0.0340967	HC	rus:RBI_I01705	hypothetical protein (A)
N74_GI_0021127	8.07484e-08	0	0.0326876	HC	rus:RBI_I01699	hypothetical protein predicted by Glimmer/Critica (A)
N68_GI_0003176	4.21911e-08	0	0.00872775	HC	rus:RBI_I01692	hypothetical protein (A)
N68_GI_0003174	1.08753e-07	0	0.0266301	HC	rus:RBI_I01690	hypothetical protein;
N62_GI_0056806	1.23692e-07	0	0.0204868	HC	rus:RBI_I01686	hypothetical protein predicted by Glimmer/Critica (A)
N62_GI_0060129	2.63932e-08	0	0.0204868	HC	rus:RBI_I01659	Voltage gated chloride channel protein (A)
N62_GI_0076064	4.86664e-07	0	0.00795803	HC	rus:RBI_I01659	Voltage gated chloride channel protein (A)
Z0014_GI_0000483	0	9.41388e-08	0.0333603	GH	rus:RBI_I01647	Polar amino acid transport system permease;
N62_GI_0018956	3.64405e-07	0	0.0465486	HC	rus:RBI_I01645	putative amino acid ligase (A)
N47_GI_0001126	3.67732e-06	0	0.0128471	HC	rus:RBI_I01635	channel protein, hemolysin III family;
N54_GI_0148227	4.62066e-07	0	0.0305188	HC	rus:RBI_I01562	SsrA-binding protein;
N85_GI_0006037	0	6.62169e-07	0.0212995	GH	rus:RBI_I01559	hypothetical protein (A)
N62_GI_0048553	0	0	0.0451526	HC	rus:RBI_I01556	hypothetical protein (A)
N74_GI_0033710	0	0	0.0451526	HC	rus:RBI_I01551	hypothetical protein (EC:2.1.1.-) (A)
N62_GI_0010716	0	0	0.0451526	HC	rus:RBI_I01530	Type I restriction enzyme, S subunit (EC:3.1.21.3) (A)
Z0029_GI_0057795	0	2.21394e-07	0.00986171	GH	rus:RBI_I01521	hypothetical protein predicted by Glimmer/Critica (A)
N67_GI_0091339	3.53355e-07	0	0.0170158	HC	rus:RBI_I01519	hypothetical protein (A)
N80_GI_0054997	2.39089e-07	7.52691e-08	0.0301951	HC	rus:RBI_I01462	branched-chain amino acid aminotransferase (EC:2.6.1.42);
Z0014_GI_0063864	0	0	0.0256037	HC	rus:RBI_I01393	arginyl-tRNA synthetase (EC:6.1.1.19);
N62_GI_0012484	3.92608e-07	0	0.0160153	HC	rus:RBI_I01352	hypothetical protein predicted by Glimmer/Critica (A)
N62_GI_0012493	3.76549e-07	0	0.0337906	HC	rus:RBI_I01343	Exodeoxyribonuclease VII small subunit;
N62_GI_0012507	5.76485e-07	0	0.0327472	HC	rus:RBI_I01329	hypothetical protein (A)
N62_GI_0025114	0	0	0.0451526	HC	rus:RBI_I01298	conserved hypothetical protein (A)
Z0014_GI_0094374	0	3.45414e-08	0.0424832	GH	rus:RBI_I01284	hypothetical protein (A)
Z0015_GI_0128093	0	1.40693e-07	0.0424832	GH	rus:RBI_I01277	ParB-like partition protein;
N54_GI_0026327	0	0	0.0451526	HC	rus:RBI_I01273	Radical SAM superfamily protein;
N62_GI_0019095	3.18378e-07	0	0.0138901	HC	rus:RBI_I01262	hypothetical protein predicted by Glimmer/Critica (A)
Z0008_GI_0123001	0	4.30745e-07	0.0259684	GH	rus:RBI_I01258	ABC transporter ATPase component (EC:3.6.3.-) (A)
N62_GI_0038436	6.5163e-08	0	0.0204868	HC	rus:RBI_I01252	hypothetical protein predicted by Glimmer/Critica (A)
N62_GI_0051739	0	0	0.0451526	HC	rus:RBI_I01247	hypothetical protein predicted by Glimmer/Critica (A)
N62_GI_0057796	0	0	0.0451526	HC	rus:RBI_I01245	hypothetical protein predicted by Glimmer/Critica (A)
N62_GI_0004493	3.46314e-07	0	0.0381428	HC	rus:RBI_I01211	conserved hypothetical protein (A)
N54_GI_0008921	5.03672e-08	2.6738e-07	0.0365049	GH	rus:RBI_I01209	tryptophanyl-tRNA synthetase (EC:6.1.1.2);
Z0014_GI_0002926	0	0	0.0256037	HC	rus:RBI_I01200	FeS cluster assembly scaffold IscU;
N62_GI_0004478	3.10786e-07	0	0.0461934	HC	rus:RBI_I01196	hypothetical protein (A)
N62_GI_0004469	2.45212e-07	0	0.0212995	HC	rus:RBI_I01187	hypothetical protein predicted by Glimmer/Critica (A)
N47_GI_0021713	2.69034e-07	0	0.049102	HC	rus:RBI_I01173	Agmatinase (EC:3.5.3.11);
N54_GI_0056714	3.45443e-07	0	0.0408539	HC	rus:RBI_I01143	HPr kinase/phosphorylase (EC:2.7.4.-);
N80_GI_0065565	7.37937e-08	0	0.0204868	HC	rus:RBI_I01114	conserved hypothetical protein;
N54_GI_0062853	6.53602e-07	0	0.0425095	HC	rus:RBI_I01110	ribonuclease HII (EC:3.1.26.4);
N62_GI_0059217	0	0	0.0451526	HC	rus:RBI_I01109	conserved hypothetical protein;
N62_GI_0013775	0	0	0.0451526	HC	rus:RBI_I01100	UvrABC system protein A;
N62_GI_0050732	7.39568e-07	2.03926e-07	0.0220182	HC	rus:RBI_I01099	UvrABC system protein B;
N62_GI_0004381	3.08538e-07	0	0.0305188	HC	rus:RBI_I01096	conserved hypothetical protein;
N54_GI_0071548	1.95916e-07	0	0.00872775	HC	rus:RBI_I01094	hypothetical protein predicted by Glimmer/Critica (A)
N62_GI_0004376	2.8412e-08	0	0.0376673	HC	rus:RBI_I01090	hypothetical protein predicted by Glimmer/Critica (A)
Z0025_GI_0083951	0	0	0.0256037	HC	rus:RBI_I01084	hypothetical protein (A)
N62_GI_0004364	5.23357e-08	0	0.0425372	HC	rus:RBI_I01080	hypothetical protein predicted by Glimmer/Critica (A)
N54_GI_0084141	2.36303e-07	0	0.0073351	HC	rus:RBI_I01075	Glutamate synthase (NADPH), homotetrameric (EC:1.4.1.13);
N80_GI_0064567	3.70852e-07	8.94545e-08	0.0435706	HC	rus:RBI_I01074	conserved hypothetical protein;
N62_GI_0069368	6.49788e-07	1.14104e-07	0.00621034	HC	rus:RBI_I01068	ABC transporter permease/ATP-binding protein (EC:3.6.3.-);
N74_GI_0148455	0	4.85367e-07	0.0243628	GH	rus:RBI_I01066	hypothetical protein (A)
Z0014_GI_0000658	0	2.96132e-07	0.0259684	GH	rus:RBI_I01066	hypothetical protein (A)
N54_GI_0082258	1.65641e-07	0	0.0212995	HC	rus:RBI_I01050	ribosomal protein S2;
Z0008_GI_0032380	3.59072e-08	0	0.0219898	HC	rus:RBI_I01043	4-hydroxy-3-methylbut-2-enyl diphosphate reductase (EC:1.17.1.2);
N62_GI_0047254	6.10322e-07	6.04168e-08	0.0158261	HC	rus:RBI_I01015	multidrug resistance protein, MATE family, drug/sodium antiporter (A)
Z0008_GI_0062992	0	5.237e-08	0.00986171	GH	rus:RBI_I01015	multidrug resistance protein, MATE family, drug/sodium antiporter (A)
N62_GI_0090930	2.27418e-08	0	0.0204868	HC	rus:RBI_I01012	ribosome small subunit-dependent GTPase A (EC:3.6.1.-);
N54_GI_0039848	2.69335e-07	0	0.0381428	HC	rus:RBI_I01001	conserved hypothetical protein (A)
N47_GI_0001256	3.92514e-06	1.02437e-07	0.0244924	HC	rus:RBI_I01001	conserved hypothetical protein (A)
N62_GI_0014178	2.6793e-08	0	0.0204868	HC	rus:RBI_I00984	putative membrane protein (A)
Z0014_GI_0031920	0	2.26426e-07	0.0259684	GH	rus:RBI_I00980	Cell division protease FtsH (EC:3.4.24.-);
N80_GI_0066173	1.7564e-07	0	0.0465486	HC	rus:RBI_I00962	MutS2 family protein;
N62_GI_0014152	7.07814e-07	0	0.0310642	HC	rus:RBI_I00959	NAD-dependent DNA ligase LigA (EC:6.5.1.2);
N67_GI_0074587	0	0	0.0451526	HC	rus:RBI_I00948	hypothetical protein predicted by Glimmer/Critica (A)
N67_GI_0130270	1.95845e-07	0	0.0160153	HC	rus:RBI_I00934	hypothetical protein (EC:2.7.7.7) (A)
N74_GI_0009050	0	0	0.0451526	HC	rus:RBI_I00934	hypothetical protein (EC:2.7.7.7) (A)
N74_GI_0026766	4.72277e-07	0	0.0073351	HC	rus:RBI_I00929	ABC transporter ATPase component (EC:3.6.3.-);
N62_GI_0055859	2.87572e-07	0	0.0124384	HC	rus:RBI_I00913	hypothetical protein predicted by Glimmer/Critica (A)
N62_GI_0046039	1.11315e-07	0	0.0092005	HC	rus:RBI_I00903	hypothetical protein predicted by Glimmer/Critica (A)
N62_GI_0079241	0	0	0.0451526	HC	rus:RBI_I00894	hypothetical protein predicted by Glimmer/Critica (A)
N62_GI_0038995	0	0	0.0451526	HC	rus:RBI_I00892	putative sensor histidine kinase (A)
N62_GI_0038994	3.60425e-08	0	0.0204868	HC	rus:RBI_I00891	putative response regulator (A)
N62_GI_0028760	0	0	0.0451526	HC	rus:RBI_I00854	hypothetical protein predicted by Glimmer/Critica (A)
N47_GI_0037600	4.65556e-08	0	0.0259614	HC	rus:RBI_I00831	putative ribonuclease;
N62_GI_0025962	6.38164e-07	1.28207e-07	0.0246815	HC	rus:RBI_I00831	putative ribonuclease;
N62_GI_0028586	0	0	0.0451526	HC	rus:RBI_I00822	Ferrous iron transport protein A;
N62_GI_0035969	6.08465e-08	0	0.0138854	HC	rus:RBI_I00806	Glycoside Hydrolase Family 13 protein;
Z0016_GI_0010498	0	9.39547e-07	0.00232841	GH	rus:RBI_I00792	putative metal cations transporter;
N62_GI_0014251	1.04799e-07	0	0.0337906	HC	rus:RBI_I00764	hypothetical protein (A)
N54_GI_0096880	2.07593e-07	0	0.0208199	HC	rus:RBI_I00750	oligoendopeptidase F (EC:3.4.24.-);
N62_GI_0014268	2.72405e-07	0	0.0340967	HC	rus:RBI_I00748	Uncharacterized conserved protein (A)
N62_GI_0051528	6.41315e-07	2.15291e-07	0.0127238	HC	rus:RBI_I00744	trk system potassium transport protein TrkH;
N85_GI_0031042	2.24218e-08	0	0.00872775	HC	rus:RBI_I00724	translation elongation factor, EF-G1 (EC:3.6.5.3);
Z0014_GI_0005661	0	1.18604e-07	0.0333603	GH	rus:RBI_I00723	dipicolinic acid synthetase, B subunit;
N62_GI_0009657	3.45755e-07	0	0.0461934	HC	rus:RBI_I00720	hypothetical protein (A)
N62_GI_0009664	1.93523e-07	0	0.0326876	HC	rus:RBI_I00713	5-methyltetrahydropteroyltriglutamate--homocysteine methyltransferase (EC:2.1.1.14);
Z0008_GI_0117103	0	1.04128e-07	0.00986171	GH	rus:RBI_I00689	mannose-6-phosphate isomerase (EC:5.3.1.8);
N85_GI_0004322	4.52785e-08	6.85714e-07	0.0188897	GH	rus:RBI_I00687	putative glucokinase;
Z0008_GI_0087408	0	0	0.0256037	HC	rus:RBI_I00687	putative glucokinase;
N54_GI_0002012	0	0	0.0451526	HC	rus:RBI_I00672	Branched-chain amino acid transport protein AzlD (A)
N62_GI_0009731	1.89243e-07	0	0.00872775	HC	rus:RBI_I00644	hypothetical protein predicted by Glimmer/Critica (A)
N62_GI_0009734	3.21939e-07	0	0.0160153	HC	rus:RBI_I00643	hypothetical protein predicted by Glimmer/Critica (A)
N62_GI_0009736	4.27208e-07	0	0.0092005	HC	rus:RBI_I00641	hypothetical protein predicted by Glimmer/Critica (A)
Z0012_GI_0123894	0	3.49525e-07	0.00986171	GH	rus:RBI_I00625	conserved hypothetical protein (A)
N62_GI_0060375	0	0	0.0451526	HC	rus:RBI_I00618	hypothetical protein (A)
N74_GI_0079874	0	0	0.0451526	HC	rus:RBI_I00618	hypothetical protein (A)
N62_GI_0074896	1.50439e-07	0	0.0160153	HC	rus:RBI_I00618	hypothetical protein (A)
N62_GI_0035495	2.93181e-07	0	0.0208199	HC	rus:RBI_I00598	Glycosyltransferase Family 2 protein (EC:2.7.-.-) (A)
N54_GI_0100880	0	0	0.0451526	HC	rus:RBI_I00595	NAD-dependent epimerase/dehydratase (A)
N91_GI_0049367	0	0	0.0451526	HC	rus:RBI_I00595	NAD-dependent epimerase/dehydratase (A)
N62_GI_0038018	0	0	0.0451526	HC	rus:RBI_I00583	hypothetical protein (A)
N67_GI_0106408	1.03328e-07	0	0.0259614	HC	rus:RBI_I00583	hypothetical protein (A)
N62_GI_0028732	0	0	0.0451526	HC	rus:RBI_I00583	hypothetical protein (A)
N62_GI_0038012	7.29032e-07	0	0.0422918	HC	rus:RBI_I00583	hypothetical protein (A)
N68_GI_0020014	1.4819e-08	0	0.00872775	HC	rus:RBI_I00580	hypothetical protein (A)
N67_GI_0092889	5.28475e-08	0	0.0204868	HC	rus:RBI_I00560	3-isopropylmalate dehydratase, small subunit (EC:4.2.1.33);
N62_GI_0002128	7.26514e-08	0	0.0204868	HC	rus:RBI_I00551	RNA methyltransferase, TrmH family (EC:2.1.1.-);
N54_GI_0061009	1.49545e-07	0	0.00872775	HC	rus:RBI_I00540	ribosomal protein L11 methyltransferase (EC:2.1.1.-);
N62_GI_0002184	6.51213e-07	0	0.0381428	HC	rus:RBI_I00494	Carbohydrate-Binding Module Family 35 protein / Glycoside Hydrolase Family 26 protein (A)
N62_GI_0055838	1.8732e-07	0	0.0381428	HC	rus:RBI_I00492	conserved hypothetical protein (A)
Z0014_GI_0078950	0	3.15245e-07	0.0212995	GH	rus:RBI_I00492	conserved hypothetical protein (A)
Z0025_GI_0126551	0	2.9601e-07	0.0344455	GH	rus:RBI_I00480	hypothetical protein (A)
Z0008_GI_0134819	0	7.89692e-07	0.0176073	GH	rus:RBI_I00479	hypothetical protein (A)
N54_GI_0075745	4.65307e-07	1.44261e-07	0.0173929	HC	rus:RBI_I00473	HTH-type transcriptional regulator (A)
N62_GI_0002208	2.70995e-07	0	0.0204668	HC	rus:RBI_I00462	hypothetical protein predicted by Glimmer/Critica (A)
N62_GI_0002218	3.64252e-07	0	0.0170158	HC	rus:RBI_I00453	unnamed protein product;
N62_GI_0002222	3.08455e-07	0	0.011862	HC	rus:RBI_I00450	conserved hypothetical protein (A)
Z0014_GI_0002903	0	1.16621e-07	0.0333603	GH	rus:RBI_I00437	Threonyl-tRNA synthetase (EC:6.1.1.3);
Z0008_GI_0103300	0	0	0.0256037	HC	rus:RBI_I00436	sodium/proline symporter;
N54_GI_0055716	3.34959e-07	0	0.00392175	HC	rus:RBI_I00432	Glycoside Hydrolase Family 13 protein (A)
N85_GI_0061955	0	0	0.0451526	HC	rus:RBI_I00430	conserved hypothetical protein (A)
N85_GI_0098248	0	0	0.0451526	HC	rus:RBI_I00430	conserved hypothetical protein (A)
N85_GI_0002314	1.04291e-08	1.11371e-06	0.0465486	GH	rus:RBI_I00381	Phosphoenolpyruvate-protein phosphotransferase (EC:2.7.3.9);
N85_GI_0002313	0	1.21655e-06	0.0340967	GH	rus:RBI_I00380	Phosphocarrier protein HPr (EC:2.7.11.-);
N62_GI_0077136	0	0	0.0451526	HC	rus:RBI_I00359	Putative ABC transporter ATPase component (EC:3.6.3.-) (A)
N62_GI_0022444	6.02898e-08	0	0.0092005	HC	rus:RBI_I00326	Magnesium transporter;
N54_GI_0031390	4.55713e-06	2.51766e-07	0.0268099	HC	rus:RBI_I00288	Two-component system sensor histidine kinase PhoR (EC:2.7.13.3);
Z0008_GI_0121055	0	0	0.0256037	HC	rus:RBI_I00268	Putative DNA (cytosine-5-)-methyltransferase;
N62_GI_0086688	1.97542e-08	0	0.0204868	HC	rus:RBI_I00268	Putative DNA (cytosine-5-)-methyltransferase;
N85_GI_0102128	2.53369e-08	0	0.0204868	HC	rus:RBI_I00260	putative secreted protein (A)
N74_GI_0116401	3.14548e-07	0	0.0277264	HC	rus:RBI_I00260	putative secreted protein (A)
N62_GI_0038301	2.13626e-07	0	0.0204668	HC	rus:RBI_I00249	conserved hypothetical protein (A)
N62_GI_0038300	2.68483e-08	0	0.0425372	HC	rus:RBI_I00248	conserved hypothetical protein;
N68_GI_0053848	4.57369e-08	0	0.0204668	HC	rus:RBI_I00248	conserved hypothetical protein;
Z0012_GI_0068389	0	5.50656e-07	0.0408539	GH	rus:RBI_I00228	Putative recombinase (A)
N68_GI_0022689	5.67942e-08	0	0.0204868	HC	rus:RBI_I00222	conserved hypothetical protein (A)
N62_GI_0044950	9.39641e-08	0	0.00872775	HC	rus:RBI_I00220	Putative dGTPase (EC:3.1.5.1);
Z0014_GI_0030880	0	0	0.0256037	HC	rus:RBI_I00171	Ferrous iron transport protein B;
N68_GI_0037758	2.64568e-08	0	0.00958796	HC	rus:RBI_I00148	hypothetical protein predicted by Glimmer/Critica (A)
N62_GI_0033983	7.87028e-08	0	0.0092005	HC	rus:RBI_I00148	hypothetical protein predicted by Glimmer/Critica (A)
N62_GI_0019754	5.36777e-07	0	0.0327472	HC	rus:RBI_I00126	Binding-protein-dependent transport system membrane component;
N62_GI_0149845	0	0	0.0451526	HC	rus:RBI_I00117	conserved hypothetical protein;
Z0025_GI_0112137	0	1.62603e-07	0.0160153	GH	rus:RBI_I00110	Putative transcriptional regulator (rrf2 family) (A)
N54_GI_0062429	1.9272e-07	0	0.0425372	HC	rus:RBI_I00107	dUTP pyrophosphatase (EC:3.6.1.23);
N62_GI_0000860	3.85046e-07	0	0.0340967	HC	rus:RBI_I00072	hypothetical protein predicted by Glimmer/Critica (A)
N80_GI_0066308	2.04655e-07	0	0.00187103	HC	rus:RBI_I00059	Translation initiation factor IF-2;
Z0015_GI_0141957	0	1.23776e-07	0.0333603	GH	rum:CK1_40100	iron-only hydrogenase maturation protein HydE (EC:2.8.1.6);
N47_GI_0035033	7.91259e-08	0	0.0092005	HC	rum:CK1_40060	Predicted ATPase of the ABC class (A)
N47_GI_0012362	1.58499e-07	0	0.0310642	HC	rum:CK1_39590	Thioredoxin reductase (EC:1.5.3.1) (A)
N47_GI_0010427	3.14604e-07	0	0.0234928	HC	rum:CK1_39050	cell envelope-related function transcriptional attenuator common domain (A)
N62_GI_0106506	2.65688e-07	0	0.0108837	HC	rum:CK1_38970	carbamoyl-phosphate synthase, large subunit (EC:6.3.5.5);
N62_GI_0120277	1.43232e-07	0	0.0337906	HC	rum:CK1_38830	molybdate ABC transporter, permease protein;
Z0029_GI_0096845	0	6.88094e-08	0.00986171	GH	rum:CK1_38630	Threonine aldolase (EC:4.1.2.5);
N54_GI_0134936	1.51619e-07	0	0.0204868	HC	rum:CK1_38630	Threonine aldolase (EC:4.1.2.5);
Z0025_GI_0084455	0	0	0.0256037	HC	rum:CK1_38560	ATP-dependent Clp protease, proteolytic subunit ClpP (EC:3.4.21.92);
N54_GI_0038938	1.37613e-07	0	0.00872775	HC	rum:CK1_38550	ATP-dependent Clp protease ATP-binding subunit ClpX (EC:3.4.21.92);
Z0008_GI_0067502	0	0	0.0256037	HC	rum:CK1_38440	hypothetical protein (A)
Z0008_GI_0062823	0	5.16718e-08	0.00986171	GH	rum:CK1_38320	small GTP-binding protein domain (A)
N47_GI_0012858	2.61838e-07	2.61186e-08	0.0194242	HC	rum:CK1_38320	small GTP-binding protein domain (A)
N54_GI_0090571	2.42309e-07	0	0.0376673	HC	rum:CK1_38320	small GTP-binding protein domain (A)
N62_GI_0033215	7.38206e-07	7.91299e-08	0.0301951	HC	rum:CK1_38220	UDP-glucose-4-epimerase (EC:5.1.3.2);
Z0023_GI_0112588	0	0	0.0256037	HC	rum:CK1_37560	Alcohol dehydrogenase, class IV (EC:1.1.1.1) (A)
N85_GI_0107359	0	1.85971e-07	0.03795	GH	rum:CK1_37560	Alcohol dehydrogenase, class IV (EC:1.1.1.1) (A)
N54_GI_0018694	2.1088e-07	0	0.00835043	HC	rum:CK1_37500	ammonium transporter;
N47_GI_0044807	8.0592e-08	0	0.0326876	HC	rum:CK1_37470	L-serine dehydratase, iron-sulfur-dependent, alpha subunit (EC:4.3.1.17);
N54_GI_0078325	0	3.0204e-07	0.0425095	GH	rum:CK1_37030	ABC-type multidrug transport system, ATPase component;
N47_GI_0026390	1.85813e-07	0	0.0417464	HC	rum:CK1_36510	Predicted integral membrane protein (A)
Z0023_GI_0082403	0	0	0.0256037	HC	rum:CK1_36450	phosphoribosylaminoimidazole-succinocarboxamide synthase (EC:6.3.2.6);
N54_GI_0074768	1.17094e-07	0	0.0305188	HC	rum:CK1_36420	NAD-dependent protein deacetylases, SIR2 family (EC:3.5.1.-);
Z0026_GI_0028190	0	6.00059e-07	0.0425095	GH	rum:CK1_36390	single-strand binding protein;
N62_GI_0020819	2.58359e-07	0	0.00835043	HC	rum:CK1_35930	3-isopropylmalate dehydrogenase (EC:1.1.1.85);
Z0026_GI_0014431	2.00836e-07	0	0.0251441	HC	rum:CK1_35510	alpha-phosphoglucomutase (EC:5.4.2.2 5.4.2.8);
N47_GI_0035930	4.44206e-08	0	0.0326876	HC	rum:CK1_35070	Cysteine sulfinate desulfinase/cysteine desulfurase and related enzymes (EC:2.8.1.7);
N62_GI_0020845	7.08983e-07	7.7559e-08	0.00600808	HC	rum:CK1_35040	[LSU ribosomal protein L11P]-lysine N-methyltransferase (EC:2.1.1.-);
N62_GI_0022525	2.76394e-07	1.16631e-07	0.0199102	HC	rum:CK1_34620	hypothetical protein (A)
N62_GI_0061873	8.85992e-07	8.578e-08	0.0173929	HC	rum:CK1_34460	Predicted sugar phosphatases of the HAD superfamily;
N62_GI_0061872	5.05053e-07	0	0.0202268	HC	rum:CK1_34450	transcriptional regulator, AraC family (A)
Z0008_GI_0091534	0	4.13637e-08	0.0424832	GH	rum:CK1_34240	NADH:flavin oxidoreductases, Old Yellow Enzyme family (A)
Z0008_GI_0091535	0	0	0.0256037	HC	rum:CK1_34230	Xylose isomerase-like TIM barrel. (A)
N85_GI_0123166	1.46105e-07	0	0.0266301	HC	rum:CK1_34230	Xylose isomerase-like TIM barrel. (A)
Z0023_GI_0105412	1.23602e-07	0	0.0408539	HC	rum:CK1_34110	Glycosyltransferases involved in cell wall biogenesis (A)
N62_GI_0022520	5.11005e-07	0	0.0170158	HC	rum:CK1_34100	A/G-specific adenine glycosylase (EC:3.2.2.-);
N62_GI_0038788	3.46739e-07	6.10771e-08	0.00621034	HC	rum:CK1_34030	putative efflux protein, MATE family (A)
N74_GI_0185232	0	0	0.0451526	HC	rum:CK1_33670	Signal transduction histidine kinase (A)
Z0026_GI_0028263	2.64798e-07	0	0.049102	HC	rum:CK1_33650	Phosphatidylserine decarboxylase (EC:4.1.1.65);
Z0008_GI_0051821	0	0	0.0256037	HC	rum:CK1_33580	C-terminal peptidase (prc) (EC:3.4.21.102);
N62_GI_0035414	5.53925e-07	5.42231e-08	0.0216596	HC	rum:CK1_33580	C-terminal peptidase (prc) (EC:3.4.21.102);
Z0014_GI_0003582	0	5.28461e-07	0.0259684	GH	rum:CK1_33360	hypothetical protein (A)
N47_GI_0025340	5.48371e-08	0	0.0204868	HC	rum:CK1_33190	30S ribosomal protein S13;
Z0025_GI_0129077	0	3.46961e-07	0.0461934	GH	rum:CK1_33030	Ribosomal protein S8;
Z0008_GI_0062817	0	0	0.0256037	HC	rum:CK1_32880	50S ribosomal protein L3, bacterial;
N62_GI_0035342	7.32644e-07	2.19361e-07	0.0244924	HC	rum:CK1_32870	SSU ribosomal protein S10P;
Z0008_GI_0132922	0	0	0.0256037	HC	rum:CK1_32730	Inorganic pyrophosphatase (EC:3.6.1.1);
N62_GI_0025764	4.56478e-07	5.4569e-08	0.0297601	HC	rum:CK1_32690	Na+/H+-dicarboxylate symporters (A)
Z0026_GI_0022180	3.58299e-08	3.28783e-07	0.0188897	GH	rum:CK1_32640	Predicted membrane protein (A)
N85_GI_0103753	2.07413e-07	0	0.0337906	HC	rum:CK1_32630	RNA polymerase sigma factor, sigma-70 family/RNA polymerase sigma-70 factor, sigma-B/F/G subfamily;
N85_GI_0103752	0	0	0.0451526	HC	rum:CK1_32620	anti-sigma F factor (EC:2.7.11.1);
Z0025_GI_0131659	0	1.62603e-07	0.019302	GH	rum:CK1_32590	hypothetical protein (A)
N62_GI_0042448	7.01052e-07	1.68794e-07	0.0434736	HC	rum:CK1_32560	Phosphoglycerol transferase and related proteins, alkaline phosphatase superfamily (A)
Z0023_GI_0062549	0	0	0.0256037	HC	rum:CK1_32430	hypothetical protein (A)
Z0014_GI_0040099	9.36208e-08	1.41015e-06	0.0356784	GH	rum:CK1_32230	Type IV secretory pathway, VirD4 components;
Z0015_GI_0114541	0	0	0.0256037	HC	rum:CK1_32230	Type IV secretory pathway, VirD4 components;
Z0014_GI_0120256	0	9.6433e-08	0.0424832	GH	rum:CK1_32230	Type IV secretory pathway, VirD4 components;
Z0014_GI_0029901	0	0	0.0256037	HC	rum:CK1_32220	hypothetical protein;
N74_GI_0057372	1.52617e-07	2.42301e-06	0.0365049	GH	rum:CK1_32100	hypothetical protein (A)
Z0014_GI_0025874	0	1.81985e-07	0.0272991	GH	rum:CK1_31820	MoxR-like ATPases (A)
Z0012_GI_0032209	0	3.0839e-07	0.0259684	GH	rum:CK1_31570	hypothetical protein (A)
Z0023_GI_0092855	0	6.71203e-08	0.0259684	GH	rum:CK1_31540	Predicted hydrolases or acyltransferases (alpha/beta hydrolase superfamily) (A)
Z0014_GI_0005053	0	2.82389e-07	0.0259684	GH	rum:CK1_31360	tRNA (5-methylaminomethyl-2-thiouridylate)-methyltransferase (EC:2.1.1.61);
Z0014_GI_0000571	0	8.64428e-08	0.0424832	GH	rum:CK1_31340	Predicted xylanase/chitin deacetylase (A)
Z0026_GI_0027685	2.28181e-08	9.38702e-08	0.0465486	GH	rum:CK1_31340	Predicted xylanase/chitin deacetylase (A)
N62_GI_0022885	5.0486e-07	0	0.049102	HC	rum:CK1_30830	Cell Wall Hydrolase. (A)
N54_GI_0080595	1.99078e-06	2.51105e-07	0.0173929	HC	rum:CK1_30570	PTS system, glucose subfamily, IIA component;
N47_GI_0048262	5.09086e-08	0	0.0204868	HC	rum:CK1_30340	Membrane protease subunits, stomatin/prohibitin homologs (A)
N47_GI_0038604	0	0	0.0451526	HC	rum:CK1_30280	Glycosyltransferases involved in cell wall biogenesis (A)
N74_GI_0039853	0	0	0.0451526	HC	rum:CK1_30200	Site-specific recombinases, DNA invertase Pin homologs (A)
N85_GI_0098579	0	0	0.0451526	HC	rum:CK1_29990	Predicted transcriptional regulators (A)
Z0008_GI_0114794	2.00008e-07	1.21091e-06	0.0155504	GH	rum:CK1_29870	hypothetical protein (A)
N74_GI_0038007	5.74265e-09	0	0.0204868	HC	rum:CK1_29770	type I site-specific deoxyribonuclease, HsdR family (EC:3.1.21.3);
Z0026_GI_0039076	0	2.47515e-07	0.00225768	GH	rum:CK1_29440	Na+/serine symporter;
N62_GI_0122469	1.42991e-07	0	0.0340967	HC	rum:CK1_29380	transcriptional regulator, LacI family;
N47_GI_0023610	1.92547e-07	0	0.0212995	HC	rum:CK1_29370	carbohydrate ABC transporter membrane protein 1, CUT1 family (TC 3.A.1.1.-);
N54_GI_0010868	0	0	0.0451526	HC	rum:CK1_29280	preQ(0) biosynthesis protein QueC;
Z0008_GI_0085487	0	0	0.0256037	HC	rum:CK1_29030	sulfate adenylyltransferase subunit 2 (EC:2.7.7.4);
N80_GI_0072816	2.05927e-07	0	0.0305188	HC	rum:CK1_28850	thiazole-phosphate synthase;
N47_GI_0028182	7.26085e-08	0	0.0176073	HC	rum:CK1_28520	Arginine/lysine/ornithine decarboxylases (A)
N54_GI_0114327	0	0	0.0451526	HC	rum:CK1_28520	Arginine/lysine/ornithine decarboxylases (A)
N54_GI_0133201	0	0	0.0451526	HC	rum:CK1_28450	LPXTG-site transpeptidase (sortase) family protein;
N91_GI_0096258	3.5896e-07	0	0.0402244	HC	rum:CK1_28150	membrane protein insertase, YidC/Oxa1 family, C-terminal domain;
N91_GI_0092249	7.61229e-06	1.41339e-06	0.0132716	HC	rum:CK1_27710	hypothetical protein (A)
Z0026_GI_0053444	5.11694e-06	1.20323e-06	0.0178421	HC	rum:CK1_27640	hypothetical protein (A)
N74_GI_0116249	2.93097e-07	1.4721e-06	0.0344484	GH	rum:CK1_27180	Predicted membrane protein (A)
N80_GI_0060390	6.56991e-08	0	0.0344455	HC	rum:CK1_27020	Nucleotidyltransferase/DNA polymerase involved in DNA repair;
Z0008_GI_0165251	0	1.29666e-07	0.0160153	GH	rum:CK1_27020	Nucleotidyltransferase/DNA polymerase involved in DNA repair;
N54_GI_0096449	0	0	0.0451526	HC	rum:CK1_26870	Major Facilitator Superfamily. (A)
N62_GI_0015263	7.50429e-07	9.04723e-08	0.0274184	HC	rum:CK1_26800	diguanylate cyclase (GGDEF) domain (A)
N54_GI_0054608	3.23833e-07	4.72482e-08	0.0241158	HC	rum:CK1_26590	amino acid carrier protein;
Z0015_GI_0118707	0	0	0.0256037	HC	rum:CK1_26580	Transcriptional regulator (A)
Z0023_GI_0109527	0	1.55317e-07	0.010863	GH	rum:CK1_26570	Di-and tricarboxylate transporters (A)
Z0023_GI_0133686	0	0	0.0256037	HC	rum:CK1_26540	hydro-lyases, Fe-S type, tartrate/fumarate subfamily, beta region (EC:4.2.1.32);
N85_GI_0117784	0	0	0.0451526	HC	rum:CK1_26350	PTS system IIA component, Glc family (TC 4.A.1) (EC:2.7.1.69) (A)
N82_GI_0046759	9.44041e-08	0	0.0326876	HC	rum:CK1_26340	PTS system N-acetylglucosamine-specific IIB component, Glc family (TC 4.A.1.1.2)/PTS system N-acetylglucosamine-specific IIC component, Glc family (TC 4.A.1.1.2);
N62_GI_0046827	3.67725e-07	8.11994e-08	0.0301951	HC	rum:CK1_26270	DNA polymerase III, epsilon subunit and related 3'-5' exonucleases (A)
N80_GI_0053493	0	2.58897e-07	0.0305358	GH	rum:CK1_25640	hypothetical protein (A)
N67_GI_0043497	1.66289e-06	4.75947e-08	0.0188897	HC	rum:CK1_25500	diguanylate cyclase (GGDEF) domain (A)
[truncated: 47,246 more rows]
